# Supplementary material for: Cold-activated brown fat-derived extracellular vesicle-miR-378a-3p stimulates hepatic gluconeogenesis in male mice
Source: Nat Commun. 2023 Sep 6;14:5480. doi: 10.1038/s41467-023-41160-6 (PMC10482845; doi:10.1038/s41467-023-41160-6)
Supplement: Supplementary file 4 — Source Data [file 41467_2023_41160_MOESM4_ESM.xlsx]

## Sheet: raw data
Figure 1
	1a	Time(h)	RT Ctrl						Cold Ctrl
		0	37.7	37.7	37.8	37.5	37.7	37.5	37.8	37.8	37.7	37.7	37.6	37.7
		4	37.7	37.8	37.6	37.7	37.8	37.4	35.8	35.6	36.9	36.9	36.1	35.7
		24	37.8	37.7	37.5	37.6	37.7	37.8	37.6	37.5	37.8	37.4	37.7	37.2
		48	38.2	37.6	37.9	38.1	37.3	37.9	37.5	37.8	37.7	37.8	37.7	37.8
		72	37.5	37.8	37.7	37.9	38.1	37.8	37.7	38.2	38.1	37.8	37.8	37.9
	1b
			0h	24 h	48 h	72 h
		expeitment 1	0.918625	2.94169	2.78222	3.35375
		expeitment 2	0.789307	2.39499	2.97547	4.52426
		expeitment 3	2.06996	1.98476	2.97344	3.48793
		expeitment 4	1.29297	2.56801	2.10531	2.96801
		expeitment 5	0.638449	2.21422	2.80829	4.11624
		expeitment 6	0.290688	1.90609	3.78781	5.08632
	1d		RT								Cold
		Pgc-1α	1.0866	0.86443	1.03514	1.01383	1.3476	0.763337	1.02129	0.867774	3.41012	2.64785	3.98567	2.90758	2.07109	1.4097	3.48315	2.88864
		Dio2	1.04723	1.08041	0.966993	0.905369	1.3047	0.958413	0.958413	0.778473	5.86275	9.0416	7.44658	4.08852	3.57692	4.83568	6.53741	4.08042
		Elovl6	0.945432	0.945432	1.04178	1.06736	1.18772	0.845687	1.04116	0.92543	2.50367	3.29219	3.49198	2.91611	1.54028	1.77546	3.09126	2.93466
	1e		RT	Cold
		mice 1	3.44111	5.17667
		mice 2	3.795	4.63
		mice 3	3.46111	5.61889
		mice 4	3.635	5.256
		mice 5	3.81333	5.3
		mice 6	3.57667	5.35
		mice 7	3.75667	5.77
		mice 8	3.49667	5.41667
	1f		RT	Cold
		mice 1	0.35	-0.56
		mice 2	0.13	-0.71
		mice 3	0.31	-0.1
		mice 4	0.18	0.41
		mice 5	0.65	-0.32
		mice 6	0.19	0.17
		mice 7	-0.07	0.15
		mice 8	0.41
	1g		RT	Cold
		mice 1	0.90827	16.31
		mice 2	0.900909	16.5115
		mice 3	1.11668	15.0645
		mice 4	1.37329	20.9945
		mice 5	0.864429	14.698
		mice 6	0.836418	13.2623
	1h
			RT	Cold
		expeitment 1	0.69145	2.17137
		expeitment 2	0.744922	1.20786
		expeitment 3	0.46092	1.19222
		expeitment 4	1.2813	2.97517
		expeitment 5	1.5437	3.07237
		expeitment 6	1.27771	3.88621
	1i		RT								Cold
		Pgc-1α	1.0132	0.699269	1.3323	0.95523	0.860377	0.944774	0.772732	1.42212	3.75528	3.1908	2.81653	2.85585	2.97531	3.08024	3.56287	3.89883
		G6Pase	0.961884	0.786727	1.03809	1.2133	0.927652	0.771991	0.899164	1.40119	2.77778	3.49171	3.15783	3.9557	4.13147	4.44337	4.21828	3.05602
		Pepck	0.851151	1.01219	1.04426	1.09239	0.991252	1.02621	1.09227	0.890275	3.75155	2.458	5.36095	3.88385	3.51207	4.89844	4.00645	3.4398
	1j
	1l	Time(h)	Cold Sham						Cold BATectomy
		0	37.7	37.6	37.5	37.8	37.7	37.7	37.8	37.7	37.7	37.8	37.8	37.7
		4	35.8	35.7	35.8	36.6	36	35.8	35.3	35.1	35.4	35.6	35.3	35.6
		24	37.5	37.3	37.1	37.6	37.8	38.1	36.9	37.9	37.6	37.6	37.1	36.7
		48	37.6	37.9	37.7	38.2	37.6	37.8	37.8	37.7	37.9	37.6	37.8	37.8
		72	38.1	37.9	37.8	37.8	38.2	37.9	38.2	38.2	37.8	37.9	37.8	37.7
	1m		Cold Sham	Cold BATectomy
		mice 1	5.81	5.38889
		mice 2	6.23333	6.06667
		mice 3	5.76333	6.20667
		mice 4	5.61111	5.99611
		mice 5	5.22333	5.90667
		mice 6	5.6	5.20333
		mice 7	5.36333	5.02
		mice 8	5.73	6.01333
	1n		Cold Sham	Cold BATectomy
		mice 1	174.4	185.5
		mice 2	160	170.3
		mice 3	162	191
		mice 4	153.6	182.7
		mice 5	167.5	167.5
		mice 6	145.3	174.4
		mice 7	151.2	196.2
		mice 8	172.8	176.4
	1o		Cold Sham								Cold BATectomy
		Pgc-1α	3.8475	3.6023	2.40147	3.07145	3.15588	2.23929	3.06958	2.4167	1.61767	1.85179	2.11245	1.66315	1.22098	1.44197	1.32688	1.88955
		G6Pase	3.86089	2.08339	4.70415	4.62334	3.27536	3.12024	4.4588	2.93153	1.83902	2.26409	1.36031	1.66894	0.80199	1.44559	1.40606	1.40119
		Pepck	4.508	2.84314	3.59873	5.32391	3.16526	2.75552	4.73158	3.27688	2.26182	1.96222	2.11768	1.50784	0.902703	0.816386	0.725639	0.753836
	1p
Figure 2
	2c	Bin centre (nm)	RT-BDEV	Cold-BDEV
		0.5	0	0
		1.5	0	0
		2.5	0	0
		3.5	0	0
		4.5	0	0
		5.5	0	0
		6.5	0	0
		7.5	0	0
		8.5	0	0
		9.5	0	0
		10.5	0	0
		11.5	0	0
		12.5	0	0
		13.5	0	0
		14.5	0	0
		15.5	0	0
		16.5	0	0
		17.5	0	0
		18.5	0	0
		19.5	0	0
		20.5	0	0
		21.5	0	0
		22.5	0	0
		23.5	0	0
		24.5	0	0
		25.5	0	0
		26.5	0	0
		27.5	0	0
		28.5	0	0
		29.5	0	0
		30.5	0	0
		31.5	0	0
		32.5	0	0
		33.5	0	0
		34.5	0	0
		35.5	0	0
		36.5	0	2.5
		37.5	0	7.5
		38.5	0	22.5
		39.5	0	55
		40.5	0	135
		41.5	0	300
		42.5	0	630
		43.5	0	1250
		44.5	0	2357.5
		45.5	2	4237.5
		46.5	3	7297.5
		47.5	6	12070
		48.5	15	19247.5
		49.5	43	29675
		50.5	154	44342.5
		51.5	586	64342.5
		52.5	2118	90827.5
		53.5	6828	124928
		54.5	18952	167675
		55.5	44555	219965
		56.5	88221	282522
		57.5	147527	355992
		58.5	210400	441078
		59.5	260101	538808
		60.5	285179	650892
		61.5	286040	780135
		62.5	273506	930875
		63.5	262527	1109325
		64.5	266659	1323680
		65.5	295910	1583743
		66.5	357079	1899875
		67.5	454791	2281158
		68.5	592149	2733000
		69.5	770797	3254825
		70.5	990627	3838858
		71.5	1249421	4470950
		72.5	1542675	5133790
		73.5	1863739	5811828
		74.5	2204378	6496330
		75.5	2555746	7188738
		76.5	2909702	7901158
		77.5	3260275	8653858
		78.5	3605028	9470663
		79.5	3946057	10373673
		80.5	4290438	11378483
		81.5	4649980	12490770
		82.5	5040233	13704605
		83.5	5478725	15002533
		84.5	5982535	16357288
		85.5	6565401	17734883
		86.5	7234842	19098655
		87.5	7989924	20413670
		88.5	8820303	21650833
		89.5	9706961	22790020
		90.5	10624542	23821755
		91.5	11544720	24747245
		92.5	12439735	25576895
		93.5	13285247	26327690
		94.5	14061964	27019990
		95.5	14755975	27674243
		96.5	15358059	28308060
		97.5	15862452	28933948
		98.5	16265579	29557793
		99.5	16565074	30178188
		100.5	16759285	30786495
		101.5	16847237	31367618
		102.5	16828939	31901355
		103.5	16705865	32364203
		104.5	16481420	32731465
		105.5	16161267	32979488
		106.5	15753427	33087810
		107.5	15268131	33041023
		108.5	14717463	32830148
		109.5	14114831	32453420
		110.5	13474362	31916380
		111.5	12810275	31231330
		112.5	12136298	30416243
		113.5	11465158	29493288
		114.5	10808176	28487168
		115.5	10174949	27423465
		116.5	9573118	26327143
		117.5	9008205	25221333
		118.5	8483505	24126458
		119.5	8000024	23059703
		120.5	7556485	22034815
		121.5	7149416	21062135
		122.5	6773375	20148855
		123.5	6421329	19299368
		124.5	6085237	18515683
		125.5	5756819	17797865
		126.5	5428461	17144428
		127.5	5094156	16552695
		128.5	4750320	16019093
		129.5	4396339	15539400
		130.5	4034686	15108938
		131.5	3670581	14722723
		132.5	3311206	14375598
		133.5	2964651	14062328
		134.5	2638769	13777715
		135.5	2340191	13516690
		136.5	2073628	13274438
		137.5	1841574	13046493
		138.5	1644367	12828883
		139.5	1480526	12618223
		140.5	1347245	12411830
		141.5	1240924	12207793
		142.5	1157644	12004998
		143.5	1093537	11803128
		144.5	1045039	11602593
		145.5	1009033	11404410
		146.5	982909	11210050
		147.5	964563	11021250
		148.5	952360	10839808
		149.5	945087	10667393
		150.5	941893	10505368
		151.5	942242	10354678
		152.5	945871	10215738
		153.5	952754	10088425
		154.5	963093	9972068
		155.5	977304	9865490
		156.5	996023	9767080
		157.5	1020126	9674833
		158.5	1050738	9586415
		159.5	1089249	9499185
		160.5	1137306	9410190
		161.5	1196761	9316170
		162.5	1269549	9213525
		163.5	1357462	9098348
		164.5	1461785	8966465
		165.5	1582785	8813600
		166.5	1719083	8635598
		167.5	1866994	8428783
		168.5	2020012	8190383
		169.5	2168661	7918995
		170.5	2300953	7615038
		171.5	2403615	7281065
		172.5	2464022	6921923
		173.5	2472554	6544650
		174.5	2424782	6158088
		175.5	2322848	5772253
		176.5	2175496	5397545
		177.5	1996622	5043860
		178.5	1802667	4719765
		179.5	1609594	4431868
		180.5	1430285	4184393
		181.5	1272991	3979085
		182.5	1141076	3815350
		183.5	1033827	3690628
		184.5	947871	3600880
		185.5	878665	3541135
		186.5	821681	3505985
		187.5	773133	3490028
		188.5	730260	3488175
		189.5	691287	3495868
		190.5	655239	3509190
		191.5	621695	3524903
		192.5	590577	3540430
		193.5	561983	3553798
		194.5	536087	3563575
		195.5	513066	3568788
		196.5	493071	3568843
		197.5	476210	3563455
		198.5	462543	3552583
		199.5	452085	3536343
		200.5	444810	3514980
		201.5	440655	3488793
		202.5	439526	3458090
		203.5	441306	3423170
		204.5	445851	3384263
		205.5	453002	3341533
		206.5	462577	3295045
		207.5	474378	3244780
		208.5	488188	3190620
		209.5	503770	3132373
		210.5	520864	3069783
		211.5	539192	3002563
		212.5	558450	2930415
		213.5	578311	2853065
		214.5	598427	2770300
		215.5	618430	2681985
		216.5	637935	2588100
		217.5	656548	2488750
		218.5	673870	2384195
		219.5	689506	2274835
		220.5	703079	2161223
		221.5	714233	2044050
		222.5	722653	1924125
		223.5	728069	1802355
		224.5	730272	1679713
		225.5	729118	1557205
		226.5	724541	1435855
		227.5	716553	1316650
		228.5	705250	1200530
		229.5	690807	1088360
		230.5	673475	980898
		231.5	653577	878802
		232.5	631490	782598
		233.5	607639	692690
		234.5	582477	609348
		235.5	556476	532720
		236.5	530104	462838
		237.5	503815	399618
		238.5	478034	342888
		239.5	453140	292388
		240.5	429464	247790
		241.5	407274	208720
		242.5	386774	174755
		243.5	368099	145462
		244.5	351316	120388
		245.5	336426	99082.5
		246.5	323367	81117.5
		247.5	312024	66072.5
		248.5	302231	53560
		249.5	293786	43222.5
		250.5	286455	34737.5
		251.5	279988	27812.5
		252.5	274128	22192.5
		253.5	268622	17657.5
		254.5	263235	14015
		255.5	257763	11102.5
		256.5	252041	8785
		257.5	245958	6945
		258.5	239470	5490
		259.5	232610	4345
		260.5	225497	3445
		261.5	218343	2742.5
		262.5	211449	2197.5
		263.5	205196	1777.5
		264.5	200020	1460
		265.5	196368	1230
		266.5	194647	1075
		267.5	195152	987.5
		268.5	197999	965
		269.5	203063	1017.5
		270.5	209944	1150
		271.5	217968	1380
		272.5	226227	1737.5
		273.5	233672	2252.5
		274.5	239232	2975
		275.5	241945	3967.5
		276.5	241088	5310
		277.5	236265	7102.5
		278.5	227457	9467.5
		279.5	215009	12560
		280.5	199574	16555
		281.5	182014	21660
		282.5	163289	28110
		283.5	144345	36155
		284.5	126023	46072.5
		285.5	108993	58132.5
		286.5	93729	72597.5
		287.5	80503	89700
		288.5	69410	109620
		289.5	60403	132458
		290.5	53332	158215
		291.5	47985	186760
		292.5	44125	217830
		293.5	41511	250995
		294.5	39917	285672
		295.5	39146	321138
		296.5	39026	356530
		297.5	39420	390902
		298.5	40214	423258
		299.5	41322	452592
		300.5	42673	477975
		301.5	44215	498572
		302.5	45905	513715
		303.5	47711	522935
		304.5	49607	525985
		305.5	51569	522855
		306.5	53581	513765
		307.5	55626	499142
		308.5	57691	479598
		309.5	59763	455875
		310.5	61830	428810
		311.5	63884	399282
		312.5	65915	368165
		313.5	67916	336290
		314.5	69879	304418
		315.5	71800	273200
		316.5	73673	243188
		317.5	75495	214802
		318.5	77265	188355
		319.5	78980	164045
		320.5	80642	141975
		321.5	82251	122165
		322.5	83811	104562
		323.5	85323	89072.5
		324.5	86792	75557.5
		325.5	88224	63857.5
		326.5	89624	53802.5
		327.5	90999	45215
		328.5	92356	37922.5
		329.5	93704	31760
		330.5	95051	26577.5
		331.5	96405	22237.5
		332.5	97776	18610
		333.5	99175	15590
		334.5	100611	13080
		335.5	102094	10997.5
		336.5	103636	9272.5
		337.5	105248	7842.5
		338.5	106941	6660
		339.5	108726	5682.5
		340.5	110614	4872.5
		341.5	112619	4205
		342.5	114751	3650
		343.5	117022	3190
		344.5	119446	2810
		345.5	122032	2495
		346.5	124795	2235
		347.5	127745	2020
		348.5	130896	1845
		349.5	134259	1700
		350.5	137848	1585
		351.5	141675	1490
		352.5	145755	1417.5
		353.5	150101	1365
		354.5	154730	1325
		355.5	159659	1302.5
		356.5	164905	1292.5
		357.5	170490	1295
		358.5	176433	1310
		359.5	182755	1340
		360.5	189478	1380
		361.5	196620	1435
		362.5	204195	1505
		363.5	212210	1587.5
		364.5	220662	1690
		365.5	229535	1807.5
		366.5	238795	1947.5
		367.5	248389	2112.5
		368.5	258242	2302.5
		369.5	268256	2522.5
		370.5	278308	2777.5
		371.5	288258	3075
		372.5	297946	3415
		373.5	307201	3812.5
		374.5	315849	4270
		375.5	323718	4800
		376.5	330648	5417.5
		377.5	336497	6130
		378.5	341151	6960
		379.5	344523	7922.5
		380.5	346561	9045
		381.5	347248	10347.5
		382.5	346599	11867.5
		383.5	344657	13635
		384.5	341495	15695
		385.5	337200	18092.5
		386.5	331879	20885
		387.5	325643	24135
		388.5	318608	27912.5
		389.5	310890	32300
		390.5	302597	37387.5
		391.5	293833	43277.5
		392.5	284691	50082.5
		393.5	275255	57925
		394.5	265600	66935
		395.5	255791	77257.5
		396.5	245886	89040
		397.5	235935	102435
		398.5	225982	117595
		399.5	216065	134675
		400.5	206220	153812
		401.5	196478	175140
		402.5	186868	198758
		403.5	177415	224745
		404.5	168146	253138
		405.5	159081	283922
		406.5	150243	317040
		407.5	141649	352358
		408.5	133317	389678
		409.5	125264	428728
		410.5	117501	469158
		411.5	110042	510548
		412.5	102894	552398
		413.5	96067	594155
		414.5	89566	635208
		415.5	83394	674915
		416.5	77554	712615
		417.5	72045	747652
		418.5	66866	779402
		419.5	62014	807282
		420.5	57487	830790
		421.5	53278	849518
		422.5	49382	863162
		423.5	45794	871545
		424.5	42507	874618
		425.5	39515	872462
		426.5	36813	865285
		427.5	34397	853408
		428.5	32262	837250
		429.5	30406	817310
		430.5	28828	794142
		431.5	27530	768335
		432.5	26515	740480
		433.5	25789	711160
		434.5	25362	680920
		435.5	25247	650250
		436.5	25458	619588
		437.5	26017	589285
		438.5	26945	559635
		439.5	28270	530845
		440.5	30022	503060
		441.5	32235	476365
		442.5	34944	450785
		443.5	38186	426310
		444.5	41996	402900
		445.5	46408	380485
		446.5	51452	358998
		447.5	57147	338355
		448.5	63505	318482
		449.5	70519	299315
		450.5	78166	280800
		451.5	86399	262892
		452.5	95144	245568
		453.5	104299	228808
		454.5	113728	212615
		455.5	123265	196990
		456.5	132713	181948
		457.5	141845	167510
		458.5	150417	153695
		459.5	158169	140522
		460.5	164840	128018
		461.5	170177	116192
		462.5	173955	105062
		463.5	175984	94632.5
		464.5	176125	84905
		465.5	174302	75877.5
		466.5	170508	67537.5
		467.5	164811	59872.5
		468.5	157351	52862.5
		469.5	148335	46482.5
		470.5	138028	40705
		471.5	126737	35497.5
		472.5	114795	30827.5
		473.5	102541	26662.5
		474.5	90305	22960
		475.5	78389	19690
		476.5	67053	16815
		477.5	56507	14300
		478.5	46904	12107.5
		479.5	38340	10207.5
		480.5	30857	8570
		481.5	24447	7162.5
		482.5	19062	5962.5
		483.5	14627	4940
		484.5	11044	4075
		485.5	8203	3347.5
		486.5	5994	2737.5
		487.5	4307	2230
		488.5	3044	1807.5
		489.5	2116	1457.5
		490.5	1446	1172.5
		491.5	972	937.5
		492.5	642	747.5
		493.5	417	592.5
		494.5	267	467.5
		495.5	168	367.5
		496.5	104	287.5
		497.5	63	222.5
		498.5	38	172.5
		499.5	22	132.5
		500.5	13	102.5
		501.5	8	77.5
		502.5	4	60
		503.5	3	45
		504.5	1	35
		505.5	0	25
		506.5	0	20
		507.5	0	15
		508.5	0	10
		509.5	0	7.5
		510.5	0	5
		511.5	0	5
		512.5	0	2.5
		513.5	0	0
		514.5	0	0
		515.5	0	0
		516.5	0	0
		517.5	0	0
		518.5	0	0
		519.5	0	0
		520.5	0	0
		521.5	0	0
		522.5	0	0
		523.5	0	0
		524.5	0	0
		525.5	0	0
		526.5	0	0
		527.5	0	0
		528.5	0	0
		529.5	0	0
		530.5	0	0
		531.5	0	0
		532.5	0	0
		533.5	0	0
		534.5	0	0
		535.5	0	0
		536.5	0	0
		537.5	0	0
		538.5	0	0
		539.5	0	0
		540.5	0	0
		541.5	0	0
		542.5	0	0
		543.5	0	0
		544.5	0	0
		545.5	0	0
		546.5	0	0
		547.5	0	0
		548.5	0	0
		549.5	0	0
		550.5	0	0
		551.5	0	0
		552.5	0	0
		553.5	0	0
		554.5	0	0
		555.5	0	0
		556.5	0	0
		557.5	0	0
		558.5	0	0
		559.5	0	0
		560.5	0	0
		561.5	0	0
		562.5	0	0
		563.5	0	0
		564.5	0	0
		565.5	0	0
		566.5	0	0
		567.5	0	0
		568.5	0	0
		569.5	0	0
		570.5	0	0
		571.5	0	0
		572.5	0	0
		573.5	0	0
		574.5	0	0
		575.5	0	0
		576.5	0	0
		577.5	0	0
		578.5	0	0
		579.5	0	0
		580.5	0	0
		581.5	0	0
		582.5	0	0
		583.5	0	0
		584.5	0	0
		585.5	0	0
		586.5	0	0
		587.5	0	0
		588.5	0	0
		589.5	0	0
		590.5	0	0
		591.5	0	0
		592.5	0	0
		593.5	0	0
		594.5	0	0
		595.5	0	0
		596.5	0	0
		597.5	0	0
		598.5	0	0
		599.5	0	0
		600.5	0	0
		601.5	0	0
		602.5	0	0
		603.5	0	0
		604.5	0	0
		605.5	0	0
		606.5	0	0
		607.5	0	0
		608.5	0	0
		609.5	0	0
		610.5	0	0
		611.5	0	0
		612.5	0	0
		613.5	0	0
		614.5	0	0
		615.5	0	0
		616.5	0	0
		617.5	0	0
		618.5	0	0
		619.5	0	0
		620.5	0	0
		621.5	0	0
		622.5	0	0
		623.5	0	0
		624.5	0	0
		625.5	0	0
		626.5	0	0
		627.5	0	0
		628.5	0	0
		629.5	0	0
		630.5	0	0
		631.5	0	0
		632.5	0	0
		633.5	0	0
		634.5	0	0
		635.5	0	0
		636.5	0	0
		637.5	0	0
		638.5	0	0
		639.5	0	0
		640.5	0	0
		641.5	0	0
		642.5	0	0
		643.5	0	0
		644.5	0	0
		645.5	0	0
		646.5	0	0
		647.5	0	0
		648.5	0	0
		649.5	0	0
		650.5	0	0
		651.5	0	0
		652.5	0	0
		653.5	0	0
		654.5	0	0
		655.5	0	0
		656.5	0	0
		657.5	0	0
		658.5	0	0
		659.5	0	0
		660.5	0	0
		661.5	0	0
		662.5	0	0
		663.5	0	0
		664.5	0	0
		665.5	0	0
		666.5	0	0
		667.5	0	0
		668.5	0	0
		669.5	0	0
		670.5	0	0
		671.5	0	0
		672.5	0	0
		673.5	0	0
		674.5	0	0
		675.5	0	0
		676.5	0	0
		677.5	0	0
		678.5	0	0
		679.5	0	0
		680.5	0	0
		681.5	0	0
		682.5	0	0
		683.5	0	0
		684.5	0	0
		685.5	0	0
		686.5	0	0
		687.5	0	0
		688.5	0	0
		689.5	0	0
		690.5	0	0
		691.5	0	0
		692.5	0	0
		693.5	0	0
		694.5	0	0
		695.5	0	0
		696.5	0	0
		697.5	0	0
		698.5	0	0
		699.5	0	0
		700.5	0	0
		701.5	0	0
		702.5	0	0
		703.5	0	0
		704.5	0	0
		705.5	0	0
		706.5	0	0
		707.5	0	0
		708.5	0	0
		709.5	0	0
		710.5	0	0
		711.5	0	0
		712.5	0	0
		713.5	0	0
		714.5	0	0
		715.5	0	0
		716.5	0	0
		717.5	0	0
		718.5	0	0
		719.5	0	0
		720.5	0	0
		721.5	0	0
		722.5	0	0
		723.5	0	0
		724.5	0	0
		725.5	0	0
		726.5	0	0
		727.5	0	0
		728.5	0	0
		729.5	0	0
		730.5	0	0
		731.5	0	0
		732.5	0	0
		733.5	0	0
		734.5	0	0
		735.5	0	0
		736.5	0	0
		737.5	0	0
		738.5	0	0
		739.5	0	0
		740.5	0	0
		741.5	0	0
		742.5	0	0
		743.5	0	0
		744.5	0	0
		745.5	0	0
		746.5	0	0
		747.5	0	0
		748.5	0	0
		749.5	0	0
		750.5	0	0
		751.5	0	0
		752.5	0	0
		753.5	0	0
		754.5	0	0
		755.5	0	0
		756.5	0	0
		757.5	0	0
		758.5	0	0
		759.5	0	0
		760.5	0	0
		761.5	0	0
		762.5	0	0
		763.5	0	0
		764.5	0	0
		765.5	0	0
		766.5	0	0
		767.5	0	0
		768.5	0	0
		769.5	0	0
		770.5	0	0
		771.5	0	0
		772.5	0	0
		773.5	0	0
		774.5	0	0
		775.5	0	0
		776.5	0	0
		777.5	0	0
		778.5	0	0
		779.5	0	0
		780.5	0	0
		781.5	0	0
		782.5	0	0
		783.5	0	0
		784.5	0	0
		785.5	0	0
		786.5	0	0
		787.5	0	0
		788.5	0	0
		789.5	0	0
		790.5	0	0
		791.5	0	0
		792.5	0	0
		793.5	0	0
		794.5	0	0
		795.5	0	0
		796.5	0	0
		797.5	0	0
		798.5	0	0
		799.5	0	0
		800.5	0	0
	2d	EV particles	RT-BDEV	Cold-BDEV
		expeitment 1	4070000000	8920000000
		expeitment 2	4150000000	7930000000
		expeitment 3	4620000000	7830000000
		expeitment 4	3160000000	11400000000
		expeitment 5	2450000000	11700000000
		expeitment 6	3510000000	11500000000
	2e
	2f
			RT-BDEV						Cold-BDEV
		p-PKM2/α-Tubulin	0.668428	1.44817	1.00335	0.67114	1.26111	0.947793	2.40676	2.81352	4.24649	1.9678	2.39602	3.40171
		PKM2/α-Tubulin	1.09788	1.1124	0.919453	1.1032	0.941733	0.825341	1.51597	1.69534	1.93209	1.7216	1.86046	2.12741
Figure 3
	3b		RT-BDEV	Cold-BDEV
		expeitment 1	1.1713	1.7728
		expeitment 2	0.807	1.9623
		expeitment 3	0.7909	1.8861
		expeitment 4	1.0654	1.5986
		expeitment 5	1.158	1.5021
		expeitment 6	1.0074	2.256
	3c		RT-BDEV							Cold-BDEV
		Pgc-1α	0.802562	0.822271	1.37517	0.635227	0.972887	1.12143	1.27045	2.53413	3.89564	2.11555	2.84878	2.72328	1.72949	2.81931
		G6Pase	1.38998	0.869046	0.740979	0.840934	0.959308	1.0105	1.18926	1.7881	1.46532	1.8635	3.49445	2.66672	1.11734	4.22826
		Pepck	1	0.8	0.987	0.872938	1.12424	0.81448	1.18834	2.135	1.8924	1.6547	1.19661	1.36979	1.73984	1.76412
	3d
			RT-BDEV	Cold-BDEV
		expeitment 1	1.09348	0.429031
		expeitment 2	1.1567	0.575695
		expeitment 3	0.935893	0.62454
		expeitment 4	0.935004	0.485977
		expeitment 5	1.00933	0.574925
		expeitment 6	0.869601	0.608346
	3f	Time (min)	RT-BDEV						Cold-BDEV
		0	91.8	100.8	115.2	97.2	95.4	104.4	86.4	106.2	90	104.4	109.8	99
		15	163.8	156.6	160.2	158.4	145.8	163.8	214.2	226.8	239.4	196.2	212.4	217.8
		30	199.8	178.2	181.8	192.6	190.8	208.8	241.2	243	232.2	250.2	255.6	221.4
		60	198	183.6	203.4	239.4	221.4	201.6	243	239.4	235.8	253.8	219.6	244.8
		120	156.6	153	133.2	131.4	133.2	118.8	149.4	163.8	176.4	149.4	142.2	154.8
	3g		RT-BDEV	Cold-BDEV
		mice 1	21249	24705
		mice 2	19967	25353
		mice 3	20507	25394
		mice 4	22154	25259
		mice 5	21155	23909
		mice 6	20574	24651
	3h		RT-BDEV								Cold-BDEV
		Pgc-1α	0.961214	1.17115	0.964551	0.903082	0.983499	0.871152	1.09126	1.05409	2.53666	1.99713	2.51042	2.38325	1.46003	1.71237	2.0223	1.77891
		G6Pase	1.14828	0.982464	0.910339	0.958916	1.10456	0.909706	0.869629	1.1161	3.66668	1.64089	2.28862	2.80139	2.6271	1.90987	2.20148	2.01876
		Pepck	1.13861	0.42847	1.18696	1.24597	0.89398	1.04486	1.01629	1.04486	1.94837	2.76498	2.93278	3.69934	1.97016	2.21655	2.33483	2.37564
	3i
			RT-BDEV						Cold-BDEV
		P-AKT/AKT	1.30373	1.1504	1.14563	0.759284	0.910619	0.730338	0.57687	0.742279	0.874262	0.477709	0.507164	0.555979
		P-FOXO1/FOXO1	0.963455	1.1634	1.22391	1.09481	0.765361	0.789067	0.724165	0.618693	0.551238	0.442529	0.554645	0.603964
		p-GSK3β/GSK3β	0.817193	0.944241	0.773005	0.847709	1.51558	1.10227	0.719059	0.639079	0.452428	0.617439	0.900832	0.535189
	3j		RT-BDEV	Cold-BDEV
		mice1	3.52	3.61
		mice2	3.96	3.96
		mice3	3.57	4.65
		mice4	3.86	4.01
		mice5	4.18	3.84
		mice6	4.27	3.28
		mice7	3.59	3.97
		mice8	3.78	4.35
	3k		RT-BDEV	Cold-BDEV
		mice1	0.5171	0.5128
		mice2	0.5611	0.5857
		mice3	0.5167	0.506086
		mice4	0.537466	0.528232
		mice5	0.552111	0.552111
		mice6	0.525606	0.609538
		mice7	0.522331	0.542772
		mice8	0.529547	0.517761
	3l		RT-BDEV	Cold-BDEV
		mice1	2.15497	2.13796
		mice2	2.25266	2.21923
		mice3	2.33212	2.14644
		mice4	2.14928	2.16069
		mice5	2.39102	2.69385
		mice6	2.31168	2.40837
		mice7	2.53036	2.52886
		mice8	2.31243	2.62869
	3n
			Cold Ctrl	Cold GW4869
		expeitment 1	0.649872	2.10476
		expeitment 2	1.02133	1.43765
		expeitment 3	0.977232	1.46185
		expeitment 4	0.557466	1.82742
		expeitment 5	1.22302	2.14607
		expeitment 6	1.57108	2.11713
	3o		Cold Ctrl									Cold GW4869
		Pgc-1α	0.915292	1.19939	0.941024	0.944291	1.26614	0.71224	0.917281	0.76601	1.33833	0.653973	0.640515	0.713163	0.824907	0.574522	0.534194	0.41912	0.457054	0.414785
		G6Pase	0.982911	1.01054	0.949429	1.05712	1.10729	0.991053	1.09205	0.940848	0.868763	0.806716	0.820817	0.752693	0.843893	0.516569	0.674567	0.495526	0.679259	0.676909
		Pepck	1.04542	1.04542	0.913251	0.995907	1.16208	0.930905	1.18239	0.793722	0.930905	0.682586	0.673189	0.57002	0.711573	0.476883	0.609926	0.4052	0.467069	0.470317
Figure 4
	4a	BAT		ING		EPI
		mmu-let-7c-5p		mmu-let-7c-5p		mmu-let-7c-5p
		mmu-let-7b-5p		mmu-let-7b-5p		mmu-let-7b-5p
		mmu-miR-378-3p		mmu-miR-26a-5p		mmu-miR-26a-5p
		mmu-miR-26a-5p		mmu-miR-126-3p		mmu-miR-145-5p
		mmu-let-7d-5p		mmu-let-7a-5p		mmu-miR-709
		mmu-miR-709		mmu-let-7d-5p		mmu-miR-103-3p
		mmu-miR-24-3p		mmu-miR-709		mmu-let-7d-5p
		mmu-miR-126-3p		mmu-miR-690		mmu-miR-24-3p
		mmu-miR-23a-3p		mmu-miR-16-5p		mmu-miR-125b-5p
		mmu-miR-103-3p		mmu-miR-103-3p		mmu-let-7a-5p
		mmu-miR-145-5p		mmu-miR-24-3p		mmu-miR-143-3p
		mmu-let-7a-5p		mmu-miR-145-5p		mmu-miR-23a-3p
		mmu-miR-690		mmu-miR-107-3p		mmu-miR-107-3p
		mmu-miR-193b-3p		mmu-miR-125b-5p		mmu-miR-690
		mmu-miR-16-5p		mmu-let-7i-5p		mmu-miR-126-3p
	4b		BAT	scWAT	viscWAT	Muscle	Liver	Brain	Spleen	Kidney	Heart	Lung
		mice1	32.9076	15.7789	6.45279	19.8343	1.0104	0.392271	1.45894	1.89858	5.93777	0.757817
		mice2	42.2345	14.5195	6.25462	19.4261	0.989603	0.397747	1.54748	2.0138	2.8877	0.732003
		mice3	27.6637	4.18614	6.99158	14.8318	1.21051	0.547382	0.917398	1.32007	6.47832	0.603163
		mice4	27.1884	6.10766	10.5973	9.65061	0.660037	1.05381	1.35719	1.4698	6.56875	0.657754
		mice5	24.9171	7.65085	8.45978	12.8671	1.12945	0.278475	1.38091	1.49549	4.4556	0.611583
		mice6	38.4274	3.8881	5.04224	13.2146	1.0133	0.401665	0.770606	1.16398	5.7321	0.404459
		mice7	22.4566	5.0248	9.21552	8.84011	1.08603	0.757367	0.558282	1.14398	6.29438	0.466214
		mice8	26.0935	5.95485	6.53898	10.9212	0.900667	0.444133	0.592163	1.08603	7.53739	0.479321
	4c		BAT	scWAT	viscWAT	Muscle	Liver	Brain	Spleen	Kidney	Heart	Lung
		mice1	104.895	15.0095	28.4982	7.85059	1.44674	7.42711	1.91561	1.17919	4.19247	2.23117
		mice2	61.7258	32.1735	30.1232	5.72709	0.775286	7.40142	2.18525	1.56136	5.12589	2.40794
		mice3	55.4379	26.2237	20.3619	5.49379	0.777978	2.50151	1.70267	1.72644	4.16351	2.53643
		mice4	97.5319	15.1139	5.58982	6.9538	1.00542	6.1169	1.34053	1.07386	4.46234	1.83122
		mice5	54.297	28.5972	26.2237	5.0204	0.964466	5.99102	0.887489	1.15894	4.73315	1.90898
		mice6	48.7659	19.3975	18.3512	4.96847	1.03011	4.37051	0.69631	1.24643	3.4769	2.14771
		mice7	107.82	8.83041	19.3932	14.7483	0.994801	4.95018	1.84994	2.92306	5.72581	2.37426
		mice8	102.004	8.73907	18.7977	14.7995	1.0052	4.98461	1.91518	2.91295	5.66659	2.31736
	4e		RT									Cold
		miR-378a	1.05977	1.09714	0.843086	0.771136	1.315	0.913868	0.78035	1.25893	0.960724	1.5897	1.56239	1.36486	1.95214	1.64155	1.03173	1.43614	1.63262	1.44613
		miR-193b	1.41712	0.833912	0.748963	1.45864	0.81204	0.72932	0.687855	1.34274	0.969408	1.82509	1.19994	2.11839	1.85269	1.13652	1.1484	1.64168	1.89235	1.80272
	4f		RT-BDEV								Cold -BDEV
		miR-378a	0.984275	1.00118	0.992691	0.932607	1.03881	1.04769	1.02127	0.981486	3.70431	3.64177	3.6625	3.51983	3.06287	2.86119	3.00262	3.29742
		miR-193b	1.05021	0.949789	1.01251	1.15104	1.29948	0.536977			0.250986	0.251857	0.778049	0.866297	0.597882	0.964553
	4g		RT-serum EV								Cold-serum EV
		miR-378a	0.972819	1.08316	1.14889	0.841039	1.02473	1.07568	0.982987	0.870698	1.77799	1.91221	2.34607	1.97965	1.67046	2.28191	2.3218	2.44569
		miR-193b	0.771119	0.820756	1.35663	0.806655	0.910685	1.16475	1.19336	0.976048	0.923398	0.668975	0.545263	0.414667	1.09811	0.832213	0.707119	0.356019
	4h		RT	Cold
		mice1	1.03716	1.63881
		mice2	0.918687	2.79461
		mice3	1.13496	3.00558
		mice4	0.909185	2.56267
		mice5	1.04678	1.65974
		mice6	1.08745	2.88977
		mice7	1.00066	2.715
		mice8	0.865109	2.715
	4i		RT								Cold
		iBAT	0.589109	1.41089	1.02771	0.90402	1.22216	0.744543	0.800752	1.30082	1.81706	3.13096	5.33108	4.59297	2.28854	3.0939	2.78838	3.7436
		Liver	0.646795	1.3532	1.10349	0.987653	1.30774	0.740759	0.6653	1.19505	0.266347	0.141746	0.640414	0.967328	0.698376	0.65614	0.725515	0.581188
	4j		RT-BDEV								Cold -BDEV
		before i.v.	76.8876	79.6578	69.7563	74.433	72.9119	101.454	73.5599	84.0014	72.6971	76.8876	73.1273	97.6376	83.2613	77.3425	74.6528	72.6971
		after i.v.	96.5832	112.926	107.087	113.93	104.59	88.665	104.281	88.665	179.967	192.6	172.686	182.103	169.657	189.78	176.81	192.032
	4l		Cold vehicle	Coldin situ GW4869
		mice1	1.09577	0.646317
		mice2	1.10722	0.812429
		mice3	1.14627	0.742423
		mice4	1.25871	0.765945
		mice5	0.698311	0.556832
		mice6	1.26746	0.552985
		mice7	0.807728	0.901446
		mice8	0.618541	0.541605
	4m		Cold vehicle	Coldin situ GW4869
		mice1	1.10555	0.867754
		mice2	0.975869	0.790237
		mice3	0.843675	0.855807
		mice4	0.962434	0.685561
		mice5	1.20144	1.14105
		mice6	1.08279	1.27488
		mice7	0.88562	1.34757
		mice8	0.942627	1.15698
	4o	serum Evs	Sham	BATectomy		liver	Sham	BATectomy
		mice1	0.914946	0.609948		mice1	1.38493	0.374961
		mice2	0.824595	0.601551		mice2	0.885653	0.711933
		mice3	1.06567	0.21048		mice3	0.729416	0.468076
		mice4	1.19479	0.630597		mice4	1.26615	0.558816
		mice5	0.602816	0.552785		mice5	0.910951	0.704878
		mice6	0.699691	0.407477		mice6	0.849947	0.64862
		mice7	1.17674	0.554704		mice7	0.972955	0.717199
		mice8	1.52076	0.598652
	4p		Sham	BATectomy
		mice1	0.890034	1.01532
		mice2	1.30761	1.11106
		mice3	0.96055	1.19494
		mice4	0.862701	0.984138
		mice5	1.09197	0.796603
		mice6	0.915057	1.14229
		mice7	0.883886	0.997876
		mice8	1.08819	1.05477
Figure 5
	5b		Scrambled ctrl	miR-378a mimic
		expeitment 1	0.977114	1.51611
		expeitment 2	1.04083	1.47035
		expeitment 3	0.822782	1.64827
		expeitment 4	1.11006	1.61253
		expeitment 5	1.09369	1.47126
		expeitment 6	0.955531	1.57959
	5c		Ctrl-NC						miR-378a
		Pgc-1α	1.04888	0.913099	1.03803	0.990509	0.883463	1.12603	1.57335	2.11967	2.36829	3.30865	1.74865	3.21817
		G6Pase	1.00886	1.03006	0.961079	1.02906	0.994008	0.976931	1.40223	1.38293	2.6624	2.95126	2.18303	1.93365
		Pepck	1.14467	0.607067	1.24827	1.12222	0.924249	0.953532	2.53139	1.31488	2.03486	2.00188	1.38161	1.1862
	5d
			Ctrl-NC						miR-378a
		P-AKT/α-Tubulin	1.0577	1.07686	0.856567	1.07445	1.08011	0.854322	0.234123	0.67289	0.502749	0.325094	0.7007	0.571472
		P-FOXO1/α-Tubulin	1.31185	1.29686	1.08885	0.834463	0.773309	0.694664	0.200263	0.151124	0.147638	0.174463	0.13493	0.133487
		p-GSK3β/α-Tubulin	1.06648	0.852155	0.867209	1.25903	0.995777	0.959345	0.523922	0.654504	0.416583	0.627385	0.76538	0.667969
	5e
			Ctrl-NC						miR-378a
		p-IR/T-IR	0.847877	0.993532	1.19433	0.976586	0.914403	1.07327	1.10423	0.934004	0.878861	1.13161	1.06027	1.03973
		p110α/Tubulin	1.00909	0.953929	0.944701	1.07409	0.954715	1.06347	0.549876	0.461989	0.455631	0.636665	0.561628	0.540964
	5g
	5h		Cold-BDEV	Cold-BDEV+ 10 nM	Cold-BDEV+ 25 nM	Cold-BDEV+ 50 nM	Cold-BDEV+ 100 nM	Cold-BDEV+ 200 nM
		expeitment 1	0.684447	1.21155	0.84197	1.92248	3.1833	3.23284
		expeitment 2	1.07851	1.29135	2.05076	2.35987	3.44094	2.60331
		expeitment 3	1.22402	1.43756	1.34473	1.74164	2.83246	3.39536
		expeitment 4	1.24561	1.32194	2.207	2.41538	3.01973	2.86379
		expeitment 5	0.395113	1.31607	1.45897	1.97145	2.97781	3.57552
		expeitment 6	1.3723	1.02111	1.98875	2.52737	3.05707	2.76894
	5i		Cold-BDEV			Cold-BDEV+ 10 nM			Cold-BDEV+ 25 nM			Cold-BDEV+ 50 nM			Cold-BDEV+ 100 nM			Cold-BDEV+ 200 nM
		expeitment 1	1.25499	0.896688	0.848319	0.863147	0.890495	0.827986	0.583449	0.748814	0.469006	0.483866	0.538747	0.370534	0.384933	0.329347	0.362909	0.33049	0.37832	0.412561
		expeitment 2	1.08	0.969982	0.95002	0.774335	0.81002	0.82704	0.712533	0.678786	0.651135	0.514424	0.568814	0.543755	0.356267	0.426622	0.429589	0.373979	0.395303	0.463625
		expeitment 3	1.20565	0.932913	0.861435	0.826344	0.913714	0.832091	0.630607	0.600741	0.532116	0.325294	0.323047	0.342652	0.297263	0.265138	0.263306	0.304563	0.386841	0.36852
Figure 6
	6b		AAVFABP4-NC	AAVFABP4-378a
		mice1	1.11922	3.07908
		mice2	0.670124	2.9742
		mice3	1.12701	2.80403
		mice4	1.18304	2.83333
		mice5	1.46282	5.32858
		mice6	0.746777	4.09468
		mice7	1.10861	3.88725
		mice8	0.825735	3.60188
	6c		AAVFABP4-NC	AAVFABP4-378a
		mice1	1.25297	1.77812
		mice2	0.515969	2.33813
		mice3	0.956182	1.90575
		mice4	1.27488	2.17401
		mice5	0.934772	1.83107
		mice6	0.743645	2.41611
		mice7	0.710884	2.44136
		mice8	1.6107	2.31769
	6d		AAVFABP4-NC	AAVFABP4-378a
		mice1	1.05929	2.01126
		mice2	0.896949	2.04641
		mice3	0.811182	2.35887
		mice4	0.968012	2.24715
		mice5	1.04109	2.59026
		mice6	1.0339	2.5546
		mice7	1.10427	2.01126
		mice8	1.0853	2.14815
	6e		AAVFABP4-NC								AAVFABP4-378a
		iBAT	1.40975	0.61576	0.847004	1.07956	0.719686	1.0464	0.832453	1.44938	0.755467	1.28828	0.849944	1.12931	0.790282	1.74163	0.700007	0.996844
		Liver	1.38171	0.838832	0.815894	0.963565	1.28334	0.864479	0.650627	1.20155	0.970267	0.715217	0.732781	1.06176	1.35182	0.709514	1.05329	0.929742
	6f		AAVFABP4-NC	AAVFABP4-378a
		mice1	25.9	27.1
		mice2	29.2	28
		mice3	27.8	26.5
		mice4	26	26
		mice5	25.6	27.3
		mice6	29.3	28.4
		mice7	27.6	26.5
		mice8	26.4	26.3
	6g		AAVFABP4-NC	AAVFABP4-378a
		mice1	3.77	3.87
		mice2	4.05	3.73
		mice3	3.73	4.25
		mice4	4.25	3.55
		mice5	3.05	4.025
		mice6	3.475	3.575
		mice7	3.775	4.35
		mice8	3.7	3.475
	6h		AAVFABP4-NC	AAVFABP4-378a
		mice1	0.441003	0.44311
		mice2	0.486047	0.530923
		mice3	0.49594	0.51934
		mice4	0.600593	0.562897
		mice5	0.438	0.512333
		mice6	0.527333	0.545333
		mice7	0.569667	0.579667
		mice8	0.433	0.409333
	6i		AAVFABP4-NC	AAVFABP4-378a
		mice1	2.53176	2.36145
		mice2	2.32386	2.43047
		mice3	2.43047	2.6378
		mice4	2.12944	2.4035
		mice5	2.3461	2.61064
		mice6	2.47496	2.21237
		mice7	2.52518	2.55221
		mice8	2.49426	2.38641
	6j		AAVFABP4-NC	AAVFABP4-378a
		mice1	142.2	167.4
		mice2	158.4	176.4
		mice3	151.2	140.4
		mice4	144	162
		mice5	122.4	160.2
		mice6	149.4	178.2
		mice7	163.8	154.8
		mice8	160.2	171
	6k		AAVFABP4-NC								AAVFABP4-378a
		Pgc-1α	0.967219	0.924608	1.10337	1.0048	0.949332	1.14869	0.955935	0.946047	1.62103	1.17847	1.32126	1.41609	1.3803	1.81502	1.52624	1.39957
		G6Pase	0.943673	1.27135	1.27576	0.509219	0.96894	1.16431	0.96894	0.897808	2.62325	1.85492	2.02983	1.16583	1.91783	2.57483	2.32057	2.07697
		Pepck	0.748411	1.11876	0.816148	1.31668	0.962011	1.14403	1.02394	0.870023	2.38982	1.84281	1.3537	2.13155	1.78896	2.25656	2.14968	1.79518
	6l
	6m		AAVFABP4-NC						AAVFABP4-378a
		p-IR/T-IR	0.945243	0.985403	1.02445	0.97748	0.987042	1.08038	0.975946	0.941928	1.20379	0.998416	0.950886	1.28471
		p110α/Tubulin	1.12201	0.941668	1.00118	1.02511	0.926542	0.983491	0.648037	0.586919	0.414025	0.630625	0.562004	0.359368
		p-AKT/T-AKT	0.612955	0.833861	1.19885	0.669307	0.970852	1.71418	0.614927	0.576925	0.504844	0.781986	0.663555	0.579902
Figure 7
	7c
			WT	378KO
		expeitment 1	1.01718	1.25556
		expeitment 2	0.982934	1.37605
		expeitment 3	1.02577	1.26745
		expeitment 4	0.974115	1.39358
		expeitment 5	0.883562	1.46637
		expeitment 6	0.949456	1.44687
	7d		WT	378KO
		mice1	24.6	25
		mice2	23.6	24.5
		mice3	24.4	22.9
		mice4	24.6	26.1
		mice5	24.1	24.8
		mice6	24.3	23.1
		mice7	24.9	25.4
		mice8	24.8	24.8
	7e		WT	378KO
		mice1	3.77	3.93
		mice2	3.455	4.455
		mice3	3.375	3.86
		mice4	4.03	3.73
		mice5	4.06	3.3
		mice6	4.07	3.81
		mice7	3.43	3.33
		mice8	3.8	4.1
	7f		WT	378KO
		mice1	158.4	126
		mice2	144	151.2
		mice3	145.8	142.2
		mice4	181.8	154.8
		mice5	158.4	151.2
		mice6	160.2	147.6
		mice7	140.4	154.8
		mice8	162	149.4
	7g
			WT	378KO
		expeitment 1	0.740746	0.827378
		expeitment 2	1.18935	0.935319
		expeitment 3	0.746926	1.08031
		expeitment 4	1.32297	0.881004
		expeitment 5	0.823447	1.05276
		expeitment 6	1.02824	1.03174
	7h
			RT-WT	RT-KO	Cold-WT	Cold-KO
		expeitment 1	1.07331	1.35442	0.578529	1.36905
		expeitment 2	1.0224	1.38421	0.557383	1.14516
		expeitment 3	1.01423	1.32109	0.584192	1.41637
		expeitment 4	0.991268	1.38106	0.548297	1.2018
		expeitment 5	0.935251	1.31474	0.605497	1.30514
		expeitment 6	0.963543	1.42126	0.574111	1.09199
	7j
			Cold-WT						Cold-KO
		p110α/Tubulin	1.00737	0.72074	1.4974	0.852001	0.545317	1.37716	2.36643	2.05453	2.4245	2.19188	2.15549	1.90206
		p-AKT/T-AKT	0.899751	1.0622	1.29605	0.768935	0.909435	1.06363	2.9456	2.99687	3.26568	2.67475	2.72466	2.97573
	7k		Cold-WT								Cold-KO
		Pgc-1α	1.33528	0.810645	1.39198	0.583232	1.34457	0.761619	1.20342	0.569253	0.462377	0.540416	0.475376	0.805045	0.440478	0.9741	0.65617	0.753741
		G6Pase	1.22752	1.02509	1.15329	0.547432	1.18161	1.02154	1.06124	0.782277	0.377815	0.429506	0.158852	0.416316	0.379126	0.41344	0.166172	0.432494
		Pepck	1.05564	1.02322	1.29066	0.759495	1.05198	0.951392	1.10812	0.759495	0.658891	0.374519	0.400011	0.480668	0.656612	0.701304	0.395874	0.918984
	7l		Cold-WT	Cold-378KO
		mice1	194.4	178.2
		mice2	190.8	169.2
		mice3	169.2	172.8
		mice4	190.8	149.4
		mice5	174.6	142.2
		mice6	210.6	178.2
		mice7	183.6	172.8
		mice8	160.2	171
	7o		AAVFABP4-NCCold-KO								AAVFABP4-378Cold-KO
		G6Pase	1.0897	1.23879	0.458161	1.20074	1.09348	1.19245	0.479276	1.2474	2.55607	2.24067	2.30366	1.65167	1.61209	1.9171	2.20982	1.73981
		Pepck	1.14918	0.653203	0.697664	0.838338	1.1452	1.22315	0.690448	1.60281	1.13336	1.3478	2.1895	1.48515	1.85395	1.60838	1.98014	1.5269
Figure 8
	8b
			AAVTBG-NC						AAVTBG-378a-sponge
		p110α/Tubulin	1.18724	0.780763	1.11847	1.15838	0.750679	1.00447	1.39001	1.45944	1.47407	1.39714	1.44666	1.51236
		p-AKT/T-AKT	0.918338	0.888379	1.36134	0.827144	0.788948	1.21585	1.72232	1.58271	1.90882	1.73762	1.60066	1.99954
	8c		AAVTBG-NC								AAVTBG-378a-sponge
		Pgc-1α	0.750151	1.10592	1.31974	0.855745	0.742392	1.08316	1.36628	0.776605	0.552962	0.245748	0.25976	0.558741	0.626442	0.532278	0.545349	0.568508
		G6Pase	0.907876	1.13333	1.00039	0.889192	0.861885	1.30185	1.00387	0.901605	0.543581	0.752919	0.302617	0.709841	0.564704	0.547362	0.67155	0.51248
		Pepck	1.48874	0.866996	0.866996	0.704219	1.02037	1.38905	0.71158	0.952042	0.522715	0.418731	0.186739	0.215999	0.34367	0.531852	0.435003	0.304412
	8e		AAVFABP4-NC	AAVFABP4-378a-sponge
		mice1	0.777864	0.482195
		mice2	1.27919	0.471878
		mice3	0.989159	0.375566
		mice4	1.10477	0.59718
		mice5	0.864616	0.435903
		mice6	0.900668	0.529571
		mice7	1.08374	0.535972
	8f		AAVFABP4-NC	AAVFABP4-378a-sponge
		mice1	1.08491	0.642517
		mice2	0.9644	0.640975
		mice3	0.995003	0.627262
		mice4	0.936988	0.607969
		mice5	1.05661	0.624254
		mice6	0.962086	0.622756
	8g		AAVFABP4-NC	AAVFABP4-378a-sponge
		mice1	1.08109	0.612376
		mice2	1.15068	0.735853
		mice3	0.991366	0.651795
		mice4	0.977717	0.660893
		mice5	0.905941	0.640597
		mice6	0.950982	0.791406
		mice7	0.987936	0.715731
		mice8	0.954283
	8h		AAVFABP4-NC	AAVFABP4-378a-sponge
		mice1	1.01564	0.796859
		mice2	0.813603	1.38741
		mice3	0.89032	0.928128
		mice4	1.2945	0.730723
		mice5	1.16667	1.35416
		mice6	0.819262	0.974272
	8i		AAVFABP4-NC	AAVFABP4-378a-sponge
		mice1	29.65	30.81
		mice2	30	30.7
		mice3	29.77	29.46
		mice4	29.23	28.88
		mice5	29.17	28.71
		mice6	28.04	28.63
		mice7	28.57	29.61
	8j		AAVFABP4-NC	AAVFABP4-378a-sponge
		mice1	6.87	6.7
		mice2	6.12	7.15
		mice3	5.785	6.05333
		mice4	6.63333	5.315
		mice5	5.26	5.72333
		mice6	6.31667	5.92
	8k		AAVFABP4-NC	AAVFABP4-378a-sponge
		mice1	0.58864	0.43212
		mice2	0.51636	0.45136
		mice3	0.62556	0.53196
		mice4	0.528996	0.52416
		mice5	0.36556	0.4186
		mice6	0.59696	0.56472
		mice7	0.55536	0.6552
	8l		AAVFABP4-NC								AAVFABP4-378a-sponge
		Pgc-1α	0.921345	1.19898	1.06571	0.902384	1.10329	0.727901	1.03298	1.0474	0.256461	0.374183	0.816098	0.934207	0.994342	0.413745	0.498897	0.880756
		G6Pase	1.20073	0.951917	0.91314	0.971919	0.985487	0.846105	0.652436	1.47827	0.095982	0.12107	0.825825	1.33229	0.783991	0.139072	0.554365	0.272421
		Pepck	0.863013	1.17891	1.12308	0.723194	0.851132	0.977694	1.06249	1.22049	0.135133	0.228055	0.531247	0.51672	0.654042	0.245272	0.162381	0.246124
	8m
	8n		AAVFABP4-NC						AAVFABP4-378a-sponge
		p110α/Tubulin	1.12877	0.860565	0.946527	1.10363	0.932351	1.02816	1.76142	1.69624	2.00727	1.61487	1.49656	1.65902
		p-AKT/T-AKT	0.918473	0.960815	1.0082	1.14302	0.945747	1.02374	1.54686	1.61239	1.49676	1.71706	1.73638	1.56505
Figure S1
	S1a		RT	Cold
		expeitment 1	7.01588	3.97328
		expeitment 2	7.01084	3.91236
		expeitment 3	7.30052	4.04568
		expeitment 4	7.32504	3.95304
		expeitment 5	6.16692	4.2078
		expeitment 6	6.2314	4.2886
	S1b		RT						Cold
		p-AKT/T-AKT	1.2531	0.88615	1.07196	1.06856	0.770972	0.949265	0.282142	0.303713	0.426839	0.234695	0.272595	0.368026
		p-FOXO1/T-FOXO1	1.06073	0.959404	0.949052	1.00869	1.07792	0.944203	0.680721	0.682758	0.583348	0.748197	0.643786	0.638389
		p-GSK3β/T-GSK3β	0.991998	1.02421	0.991218	1.01539	0.958331	1.01885	0.35034	0.373557	0.400333	0.315175	0.331659	0.359576
	S1c		Cold Sham						Cold BATectomy
		p-AKT/T-AKT	0.927635	0.859868	1.41231	0.793725	0.765886	1.24057	1.75974	2.11169	2.18336	1.51857	1.72367	2.01954
		p-FOXO1/T-FOXO1	0.944951	0.721168	1.03038	1.18056	0.9046	1.21835	1.54366	1.82309	1.65976	1.89698	2.1082	1.98439
		p-GSK3β/T-GSK3β	0.819517	0.959298	1.25939	0.821729	0.972913	1.16715	1.68706	1.53893	1.55266	1.6869	1.53623	1.48587
Figure S2
	S2a		RT	Cold
		mice1	98.4	99.9
		mice2	81.7	92.8
		mice3	98.3	101.6
		mice4	83.3	111.1
		mice5	116	85.2
		mice6	104	83.2
		mice7	108.8	101.3
		mice8	83.3	113.3
	S2b	time(h)	RT-BDEV			Cold-BDEV
		2	335000000	441000000	335000000	685000000	552000000	502000000
		6	913000000	790000000	872000000	2250000000	2480000000	2780000000
		12	2220000000	1980000000	1820000000	5560000000	4880000000	6230000000
		24	4980000000	4490000000	5560000000	11200000000	10600000000	11300000000
		48	5350000000	4960000000	5380000000	10800000000	11100000000	11300000000
	S2c		RT-BDEV	Cold-BDEV
		expeitment 1	99.644	178.756
		expeitment 2	89.867	170.109
		expeitment 3	111.2	181.422
		expeitment 4	94.064	204.107
		expeitment 5	80.7728	183.027
		expeitment 6	70.3507	161.352
		expeitment 7	70.3507
	S2d		RT-BDEV						Cold-BDEV
		ALIX	0.875888	1.03703	1.07729	0.881753	1.04185	1.08619	3.52401	2.90694	2.32735	3.65917	3.16308	2.03828
		CD63	0.773401	1.03763	1.16092	0.787683	1.06167	1.1787	2.78383	2.69413	3.01866	2.79599	2.76647	3.08595
		CD9	1.08006	1.02659	1.04672	0.949657	0.953089	0.943883	3.39488	2.43728	2.39989	3.29775	2.43831	2.34617
	S2e
Figure S3
	S3a		RT	Cold
		expeitment 1	0.953725	2.90128
		expeitment 2	1.00267	3.31653
		expeitment 3	1.05891	3.55229
		expeitment 4	1.06402	2.51422
		expeitment 5	1.0024	3.10856
		expeitment 6	0.918276	3.71009
	S3b		Cold WT BAT	Cold Palm BAT	Cold WT liver	Cold Palm liver
		expeitment 1	0.058432	1.29496	0.012939	0.006934
		expeitment 2	0.014307	0.715939	0.029419	0.007562
		expeitment 3	0.034147	0.665684	0.003168	0.013772
		expeitment 4	0.004819	0.780738	0.009277	0.017554
		expeitment 5	0.003092	0.854356	0.009181	0.012542
		expeitment 6	0.008566	0.748933	0.010223	0.021989
		expeitment 7	0.030246	1.45187	0.009245	0.018748
		expeitment 8	0.017985	1.48752	0.046485	0.043372
Figure S4
	S4b		RT-BDEV(1.6×109)	Cold-BDEV(1.6×109)	Cold-BDEV(4×109)
		expeitment 1	1.07418	0.613723	0.172662
		expeitment 2	0.9316	0.512621	0.143282
		expeitment 3	1.03045	0.520918	0.168444
		expeitment 4	0.932234	0.409587	0.170837
		expeitment 5	1.0987	0.592909	0.15734
		expeitment 6	0.932843	0.452817	0.128906
	S4c		RT-BDEV(1.6×109)			Cold-BDEV(1.6×109)			Cold-BDEV(4×109)
		Pgc-1α	1.19402	1.0836	0.72238	2.23586	2.28284	2.82026	3.47215	3.40069	3.81274
		G6Pase	1.0598	1.13981	0.800397	1.84521	2.41796	2.17918	3.31449	3.14659	3.62703
		Pepck	0.922088	1.22942	0.848494	1.60545	2.46737	1.69112	3.15573	3.25572	2.95463
	S4e		RT-BDEV(4×109)	Cold-BDEV(4×109)	Cold-BDEV(1×1010)
		expeitment 1	1.11088	0.692721	0.336211
		expeitment 2	1.02712	0.671818	0.336781
		expeitment 3	0.953817	0.715398	0.406833
		expeitment 4	1.06097	0.634992	0.210222
		expeitment 5	0.966764	0.607808	0.225363
		expeitment 6	0.880458	0.658998	0.25787
	S4f		RT-BDEV(4×109)								Cold-BDEV(4×109)								Cold-BDEV(1×1010)
		Pgc-1α	1.13552	0.610623	1.00581	1.04128	1.23401	0.860563	0.679881	1.43232	1.9634	1.70332	1.61704	1.8067	2.39223	1.87041	1.80045	2.19368	2.42562	2.34299	2.73844	2.83501	3.10233	2.93499	2.27104	2.74795
		G6Pase	1.20298	0.874551	0.801967	1.82338	0.603579	1.09173	0.683785	0.918031	1.84883	1.162	1.70718	2.16087	2.9112	2.34017	2.4736	1.82338	2.59658	3.68487	3.96306	2.40596	3.55935	3.42621	3.1637	3.42621
		Pepck	1.18355	0.679772	0.825376	0.978147	0.731091	1.2381	0.961343	1.40262	1.64504	1.87011	2.56352	2.66313	2.33452	1.72683	2.537	2.12597	2.61738	3.2787	3.2787	2.29441	2.91425	3.47768	2.23942	2.98581
	S4g	EPI	RT-BDEV								Cold-BDEV
		Ascl1	1.10575	0.901265	1.06439	1.00002	1.02457	0.913846	0.97267	1.0175	1.76543	1.54759	1.65867	0.755248	1.4897	1.5369	1.32871	2.01394
		Cpt1	1.02652	1.07383	1.19149	0.854272	1.02652	0.954467	0.991556	0.881338	1.7811	1.4467	1.45172	1.18737	0.9813	1.41693	1.83117	1.76879
		Cd36	1.14123	1.02853	1.03569	0.953028	1.10236	0.855946	0.953028	0.930186	2.12961	2.09303	1.57526	1.29737	1.56438	2.02875	1.7238	1.60836
		Ing	RT-BDEV								Cold-BDEV
		Ascl1	0.411755	0.789963	0.765703	0.734512	0.771029	1.23102	1.59092	1.7051	1.21408	1.45383	1.77751	1.32855	1.74093	1.43879	2.09196	1.54741
		Cpt1	0.785565	0.599488	0.455904	0.495447	0.886875	1.7615	1.60414	1.41108	2.30825	1.77991	1.94774	1.45579	1.73124	1.5495	1.3396	2.3486
		Cd36	0.639226	0.510293	0.596419	0.492911	1.01354	1.2179	1.87176	1.65795	1.41362	0.955547	2.21054	1.82058	1.37974	1.49423	0.989244	2.15009
Figure S5
	S5a		Cold Ctrl	Cold GW4869
		mice1	5.85	6.32
		mice2	5.28	5.8
		mice3	6.64	5.98
		mice4	4.3	6.61
		mice5	7.4	5.97
		mice6	6.16	6.59
		mice7	5.87	5.2
		mice8	6.21	6.72
		mice9	6.6	6.8
	S5b		Cold Ctrl	Cold GW4869
		mice1	0.453729	0.398603
		mice2	0.395037	0.387062
		mice3	0.37479	0.419099
		mice4	0.436247	0.456379
		mice5	0.376533	0.393259
		mice6	0.390598	0.440586
	S5c		Cold Ctrl	Cold GW4869
		mice1	3.2628	3.16078
		mice2	3.04649	3.69697
		mice3	3.70649	3.03959
		mice4	2.87183	3.18366
		mice5	3.18696	2.56364
		mice6	2.50436	3.21884
Figure S6
	S6b	Bin centre (nm)	serum Evs
		0.5	0
		1.5	0
		2.5	0
		3.5	0
		4.5	0
		5.5	0
		6.5	0
		7.5	0
		8.5	0
		9.5	0
		10.5	0
		11.5	0
		12.5	0
		13.5	0
		14.5	0
		15.5	0
		16.5	0
		17.5	0
		18.5	0
		19.5	0
		20.5	0
		21.5	0
		22.5	0
		23.5	0
		24.5	0
		25.5	4
		26.5	6
		27.5	10
		28.5	14
		29.5	24
		30.5	36
		31.5	52
		32.5	76
		33.5	106
		34.5	146
		35.5	198
		36.5	266
		37.5	352
		38.5	462
		39.5	600
		40.5	774
		41.5	992
		42.5	1262
		43.5	1594
		44.5	2004
		45.5	2506
		46.5	3114
		47.5	3852
		48.5	4740
		49.5	5804
		50.5	7074
		51.5	8586
		52.5	10380
		53.5	12504
		54.5	15018
		55.5	17990
		56.5	21506
		57.5	25670
		58.5	30612
		59.5	36492
		60.5	43512
		61.5	51918
		62.5	62022
		63.5	74208
		64.5	88946
		65.5	106814
		66.5	128512
		67.5	154868
		68.5	186866
		69.5	225642
		70.5	272496
		71.5	328884
		72.5	396422
		73.5	476892
		74.5	572242
		75.5	684648
		76.5	816584
		77.5	970954
		78.5	1151270
		79.5	1361864
		80.5	1608082
		81.5	1896506
		82.5	2235150
		83.5	2633776
		84.5	3104406
		85.5	3662084
		86.5	4325618
		87.5	5117420
		88.5	6061098
		89.5	7175382
		90.5	8464176
		91.5	9904884
		92.5	11439676
		93.5	12975200
		94.5	14393960
		95.5	15575752
		96.5	16422614
		97.5	16878812
		98.5	16939460
		99.5	16646258
		100.5	16073596
		101.5	15310736
		102.5	14445538
		103.5	13553022
		104.5	12689666
		105.5	11892534
		106.5	11181536
		107.5	10563160
		108.5	10034460
		109.5	9586588
		110.5	9207566
		111.5	8884318
		112.5	8604040
		113.5	8355052
		114.5	8127288
		115.5	7912486
		116.5	7704196
		117.5	7497630
		118.5	7289434
		119.5	7077430
		120.5	6860352
		121.5	6637632
		122.5	6409250
		123.5	6175626
		124.5	5937590
		125.5	5696356
		126.5	5453528
		127.5	5211080
		128.5	4971316
		129.5	4736804
		130.5	4510288
		131.5	4294558
		132.5	4092330
		133.5	3906096
		134.5	3737978
		135.5	3589570
		136.5	3461796
		137.5	3354742
		138.5	3267522
		139.5	3198140
		140.5	3143406
		141.5	3098932
		142.5	3059210
		143.5	3017876
		144.5	2968124
		145.5	2903302
		146.5	2817630
		147.5	2706958
		148.5	2569424
		149.5	2405878
		150.5	2219942
		151.5	2017666
		152.5	1806798
		153.5	1595798
		154.5	1392792
		155.5	1204656
		156.5	1036376
		157.5	890794
		158.5	768690
		159.5	669140
		160.5	590014
		161.5	528514
		162.5	481612
		163.5	446410
		164.5	420332
		165.5	401222
		166.5	387356
		167.5	377400
		168.5	370338
		169.5	365404
		170.5	362014
		171.5	359708
		172.5	358116
		173.5	356914
		174.5	355808
		175.5	354524
		176.5	352790
		177.5	350348
		178.5	346946
		179.5	342344
		180.5	336330
		181.5	328724
		182.5	319394
		183.5	308268
		184.5	295340
		185.5	280684
		186.5	264454
		187.5	246886
		188.5	228288
		189.5	209026
		190.5	189520
		191.5	170212
		192.5	151558
		193.5	134008
		194.5	117992
		195.5	103924
		196.5	92196
		197.5	83186
		198.5	77280
		199.5	74880
		200.5	76416
		201.5	82348
		202.5	93156
		203.5	109310
		204.5	131210
		205.5	159130
		206.5	193120
		207.5	232932
		208.5	277942
		209.5	327114
		210.5	378994
		211.5	431766
		212.5	483356
		213.5	531584
		214.5	574330
		215.5	609728
		216.5	636314
		217.5	653152
		218.5	659900
		219.5	656796
		220.5	644624
		221.5	624590
		222.5	598216
		223.5	567176
		224.5	533180
		225.5	497856
		226.5	462658
		227.5	428810
		228.5	397284
		229.5	368786
		230.5	343780
		231.5	322510
		232.5	305028
		233.5	291242
		234.5	280940
		235.5	273822
		236.5	269532
		237.5	267672
		238.5	267830
		239.5	269580
		240.5	272504
		241.5	276202
		242.5	280284
		243.5	284398
		244.5	288214
		245.5	291444
		246.5	293836
		247.5	295184
		248.5	295322
		249.5	294130
		250.5	291534
		251.5	287506
		252.5	282056
		253.5	275236
		254.5	267130
		255.5	257852
		256.5	247542
		257.5	236356
		258.5	224464
		259.5	212042
		260.5	199264
		261.5	186308
		262.5	173338
		263.5	160506
		264.5	147950
		265.5	135794
		266.5	124144
		267.5	113084
		268.5	102684
		269.5	92994
		270.5	84052
		271.5	75880
		272.5	68486
		273.5	61868
		274.5	56020
		275.5	50926
		276.5	46566
		277.5	42924
		278.5	39976
		279.5	37704
		280.5	36098
		281.5	35144
		282.5	34844
		283.5	35198
		284.5	36224
		285.5	37946
		286.5	40394
		287.5	43620
		288.5	47678
		289.5	52642
		290.5	58590
		291.5	65618
		292.5	73832
		293.5	83346
		294.5	94278
		295.5	106752
		296.5	120890
		297.5	136808
		298.5	154606
		299.5	174362
		300.5	196126
		301.5	219902
		302.5	245644
		303.5	273244
		304.5	302522
		305.5	333214
		306.5	364972
		307.5	397358
		308.5	429848
		309.5	461836
		310.5	492652
		311.5	521574
		312.5	547856
		313.5	570758
		314.5	589574
		315.5	603676
		316.5	612530
		317.5	615748
		318.5	613092
		319.5	604512
		320.5	590138
		321.5	570290
		322.5	545456
		323.5	516280
		324.5	483524
		325.5	448036
		326.5	410708
		327.5	372430
		328.5	334062
		329.5	296390
		330.5	260104
		331.5	225774
		332.5	193844
		333.5	164622
		334.5	138296
		335.5	114930
		336.5	94492
		337.5	76866
		338.5	61870
		339.5	49284
		340.5	38854
		341.5	30322
		342.5	23426
		343.5	17922
		344.5	13578
		345.5	10190
		346.5	7574
		347.5	5580
		348.5	4074
		349.5	2948
		350.5	2116
		351.5	1506
		352.5	1064
		353.5	744
		354.5	518
		355.5	358
		356.5	244
		357.5	166
		358.5	112
		359.5	76
		360.5	50
		361.5	34
		362.5	22
		363.5	14
		364.5	10
		365.5	6
		366.5	4
		367.5	2
		368.5	0
		369.5	0
		370.5	0
		371.5	0
		372.5	0
		373.5	0
		374.5	0
		375.5	0
		376.5	0
		377.5	0
		378.5	0
		379.5	0
		380.5	0
		381.5	0
		382.5	0
		383.5	0
		384.5	0
		385.5	0
		386.5	0
		387.5	0
		388.5	0
		389.5	0
		390.5	0
		391.5	0
		392.5	0
		393.5	0
		394.5	0
		395.5	0
		396.5	0
		397.5	0
		398.5	0
		399.5	0
		400.5	0
		401.5	0
		402.5	0
		403.5	0
		404.5	0
		405.5	0
		406.5	0
		407.5	0
		408.5	0
		409.5	0
		410.5	0
		411.5	0
		412.5	0
		413.5	0
		414.5	0
		415.5	0
		416.5	0
		417.5	0
		418.5	0
		419.5	0
		420.5	0
		421.5	0
		422.5	0
		423.5	0
		424.5	0
		425.5	0
		426.5	0
		427.5	0
		428.5	0
		429.5	0
		430.5	0
		431.5	0
		432.5	0
		433.5	0
		434.5	0
		435.5	0
		436.5	0
		437.5	0
		438.5	0
		439.5	0
		440.5	0
		441.5	32235
		442.5	34944
		443.5	38186
		444.5	41996
		445.5	46408
		446.5	51452
		447.5	57147
		448.5	63505
		449.5	70519
		450.5	78166
		451.5	86399
		452.5	95144
		453.5	104299
		454.5	113728
		455.5	123265
		456.5	132713
		457.5	141845
		458.5	150417
		459.5	158169
		460.5	164840
		461.5	170177
		462.5	173955
		463.5	175984
		464.5	176125
		465.5	174302
		466.5	170508
		467.5	164811
		468.5	157351
		469.5	148335
		470.5	138028
		471.5	126737
		472.5	114795
		473.5	102541
		474.5	90305
		475.5	78389
		476.5	67053
		477.5	56507
		478.5	46904
		479.5	38340
		480.5	30857
		481.5	24447
		482.5	19062
		483.5	14627
		484.5	11044
		485.5	8203
		486.5	5994
		487.5	4307
		488.5	3044
		489.5	2116
		490.5	1446
		491.5	972
		492.5	642
		493.5	417
		494.5	267
		495.5	168
		496.5	104
		497.5	63
		498.5	38
		499.5	22
		500.5	13
		501.5	8
		502.5	4
		503.5	3
		504.5	1
		505.5	0
		506.5	0
		507.5	0
		508.5	0
		509.5	0
		510.5	0
		511.5	0
		512.5	0
		513.5	0
		514.5	0
		515.5	0
		516.5	0
		517.5	0
		518.5	0
		519.5	0
		520.5	0
		521.5	0
		522.5	0
		523.5	0
		524.5	0
		525.5	0
		526.5	0
		527.5	0
		528.5	0
		529.5	0
		530.5	0
		531.5	0
		532.5	0
		533.5	0
		534.5	0
		535.5	0
		536.5	0
		537.5	0
		538.5	0
		539.5	0
		540.5	0
		541.5	0
[truncated: 407 more rows]

## Sheet: statistical data
	Figure 1		Sample size	Statistical test	Number of comparisons per family	Treatment effect	P-Value	Significance
	1a	Rectal temperature of mice : RT vs. Cold	n=6 biological replicates, from 2 independent experiments	two-way ANOVA	5		Ptemperature X time＜0.0001 Ptime＜0.0001 Ptemperature =0.0039
		RT:4h vs. Cold:4h		Bonferroni’s multiple comparisons test			p＜0.0001	***P < 0.001
	1b	Desitometry analysis of UCP1 protein level following 0, 24, 48 and 72 hours cold exposure	n= 6 biological replicates, from 3 independent experiments	One-way ANOVA	3	F (3, 20) = 24.4568	p＜0.0001	***P < 0.001
		0h vs. 24h		Bonferroni’s multiple comparisons test			p=0.0031	**P < 0.01
		0h vs. 48h		Bonferroni’s multiple comparisons test			p＜0.0001	***P < 0.001
		0h vs. 72h		Bonferroni’s multiple comparisons test			p＜0.0001	***P < 0.001
	1c	H&E staining of iBAT of mice: RT vs. Cold	n=6 each group, and 3 random fields for each sample, representative images were shown
	1d	Relative mRNA expression of the thermogenic-related genes in iBAT of mice : RT vs. Cold	n=8 biologically independent animals per group, from 2 independent experiment
		Pgc-1α relative level		unpaired Student’s t test(two tailed)		t=6.222, df=14	p＜0.0001	***P < 0.001
		Dio2 relative level		unpaired Student’s t test(two tailed)		t=6.930, df=14	p＜0.0001	***P < 0.001
		Elovl6 relative level		unpaired Student’s t test(two tailed)		t=6.726, df=14	p＜0.0001	***P < 0.001
	1e	Food intake of mice: RT vs. Cold	n=8 biologically independent animals per group, from 2 independent experiment	unpaired Student’s t test(two tailed)		t=12.90, df=14	p＜0.0001	***P < 0.001
	1f	Body weight change of mice: RT vs. Cold	n= 8 biologically independent animals for RT, n=7 for Cold, from 2 independent experiments	unpaired Student’s t test(two tailed)		t=2.655, df=13	p=0.0198	*P < 0.05
	1g	Fluorescence desitometry of 2-NBDG uptake into the iBAT: RT vs. Cold	n=3 and 5 random fields per group, representative images were shown	unpaired Student’s t test(two tailed)		t=13.92, df=10	p＜0.0001	***P < 0.001
	1h	Desitometry analysis of membrane GLUT4 expression: RT vs. Cold	n=6 each group, 2 independent experiments	unpaired Student’s t test(two tailed)		t=2.972, df=10	p=0.014	*P < 0.05
	1i	Hepatic gluconegeneic gene exporessions: RT vs. Cold	n=8 per group, 2 independent experiments
		Pgc-1α :RT vs. Cold		unpaired Student’s t test(two tailed)		t=13.09, df=14	p＜0.0001	***P < 0.001
		G6Pase :RT vs. Cold		unpaired Student’s t test(two tailed)		t=11.5, df=14	p＜0.0001	***P < 0.001
		Pepck :RT vs. Cold		unpaired Student’s t test(two tailed)		t=9.166, df=14	p＜0.0001	***P < 0.001
	1j	Western blotting analysis of total and phosphorylated AKT, FOXO1 and GSK3β in the livers of mice: RT vs. Cold	n=6 for each group, from 2 independent experiments
	1k	Experimental schematic
	1l	Rectal temperature of mice : Cold-Sham vs. Cold-BATectomy	n=6 biological replicates, from 2 independent experiments	two-way ANOVA	5		Ptemperature X time=0.0758 Ptime＜0.0001 Ptemperature =0.0987
		Cold-Sham:4h vs. Cold-BATectomy:4h		Bonferroni’s multiple comparisons test			p=0.0133	*P < 0.05
	1m	Food intake of mice during cold exposure: Cold- Sham vs. Cold-BATectomy	n=8 each group, from 2 independent experiments	unpaired Student’s t test(two tailed)		t=0.3037, df=14	p=0.7659	NS
	1n	Random blood glucose levels of mice: Cold-Sham vs. Cold-BATectomy	n=8 each group, from 2 independent experiments	unpaired Student’s t test(two tailed)		t=3.830, df=14	p=0.0018	**P < 0.01
	1o	Hepatic gluconegeneic gene exporessions:Cold- Sham vs. Cold-BATectomy	n=8 per group, 2 independent experiments
		Pgc-1α :Cold-Sham vs. Cold-BATectomy		unpaired Student’s t test(two tailed)		t=5.737, df=14	p＜0.0001	***P < 0.001
		G6Pase :Cold-Sham vs. Cold-BATectomy		unpaired Student’s t test(two tailed)		t=5.802, df=14	p＜0.0001	***P < 0.001
		Pepck :Cold-Sham vs. Cold-BATectomy		unpaired Student’s t test(two tailed)		t=5.828, df=14	p＜0.0001	***P < 0.001
	1p	Western blotting analysis of total and phosphorylated AKT, FOXO1 and GSK3β in the livers of mice.	n=6 for each group, from 2 independent experiments
	Figure 2		Sample size	Statistical test	Number of comparisons per family	Treatment effect	P-Value	Significance
	2a	Experimental schematic of BDEV collection
	2b	Representative TEM image of RT-BDEV and Cold-BDEV	n=3 and 5 random fields per group, representative images were shown
	2c	NTA of RT-BDEV and Cold-BDEV	n=6 per group , from 2 independent experiment
	2d	Quantification of BDEVs collected from 100 mg iBAT: RT-BDEV vs. Cold-BDEV	n=6 per group , from 2 independent experiment	unpaired Student’s t test(two tailed)		t=7.572, df=10	p＜0.0001	***P < 0.001
	2e	Western blotting detection of the EV markers ALIX, CD63 and CD9 in the RT-BDEVs and Cold-BDEVs.	n=6 per group, from 2 independent experiment
	2f	densitometry of total and phosphorylated PKM2 in the iBAT of RT and Cold exposed mice: p-PKM2 and PKM2 were normalized with α-Tubulin	n=6 per group, from 2 independent experiment
		p-PKM2 /α-tubulin:RT-BDEV VS. Cold-BDEV		unpaired Student’s t test(two tailed)		t=5.176, df=10	p=0.0004	***P < 0.001
		PKM2 /α-tubulin:RT-BDEV VS. Cold-BDEV		unpaired Student’s t test(two tailed)		t=8.103, df=10	p＜0.0001	***P < 0.001
	2g	Confocal microscopy image of primary cultured hepatocytes coincubation with fluorescent Dil-labelled BDEVs for 6 h.	n=3 and 5 random fields per group, representative images were shown
	2h	Microscopy images of the primary cultured brown adipocytes were infected with lentivirus expressing Ctrl-EGFP or Palm-EGFP reporters (medium panel), and their-derived BDEVs (right panel).	n=3 and 5 random fields per group, representative images were shown
	2i	Experimental schematic
	2j	Confocal microscopy image of co-immunostaining and GFP signal (green) in the iBAT (UCP1, red) : RT-Palm-EGFP and Cold-Palm-EGFP	n=3 and 5 random fields per group, representative images were shown
	2k	Confocal microscopy image of co-immunostaining and GFP signal (green) in the liver (CK18, red) : RT-Palm-EGFP and Cold-Palm-EGFP	n=3 and 5 random fields per group, representative images were shown
	Figure3		Sample size	Statistical test	Number of comparisons per family	Treatment effect	P-Value	Significance
	3a	Schematic diagram
	3b	Glucose output assay of hepatocytes cocultured with BDEVs: RT-BDEV vs. Cold-BDEV	n=6 biological replicates, from 2 independent experiments	unpaired Student’s t test(two tailed)		t=6.388, df=10	p＜0.0001	***P < 0.001
	3c	Relative expression of mRNA in gluconeogenic genes of hepatocytes treated with BDEVs: RT-BDEV vs. Cold-BDEV	n=7 biological replicates, from 2 independent experiments
		Pgc-1α relative level		unpaired Student’s t test(two tailed)		t=6.035, df=12	p＜0.0001	***P < 0.001
		G6Pase relative level		unpaired Student’s t test(two tailed)		t=3.133, df=12	p=0.0086	**P < 0.01
		Pepck relative level		unpaired Student’s t test(two tailed)		t=5.386, df=12	p=0.0002	***P < 0.001
	3d	Desitometry analysis of p-AKT normalized with total AKT in hepatocytes treated with BDEVs: RT-BDEV or Cold-BDEV	n=6 biological replicates, from 2 independent experiments	unpaired Student’s t test(two tailed)		t=8.328, df=10	p＜0.0001	***P < 0.001
	3e	Schematic diagram of the intravenous injection of BDEVs
	3f	Glucose levels during PTT of mice i.v. injected with BDEVs: RT-BDEV vs. Cold-BDEV	n=6 per group, from 2 independent experiment	two-way ANOVA	5		Pblood glucose X time=0.0001 Ptime＜0.0001 Pblood glucose＜0.0001
		RT-BDEV:15min vs. Cold-BDEV:0min		Bonferroni’s multiple comparisons test			p＞0.9999	NS
		RT-BDEV:15min vs. Cold-BDEV:15min		Bonferroni’s multiple comparisons test			p＜0.0001	***P < 0.001
		RT-BDEV:30min vs.Cold-BDEV::30min		Bonferroni’s multiple comparisons test			p＜0.0001	***P < 0.001
		RT-BDEV:60min vs.Cold-BDEV::60min		Bonferroni’s multiple comparisons test			p=0.0029	**P < 0.01
		RT-BDEV:60min vs.Cold-BDEV::120min		Bonferroni’s multiple comparisons test			p=0.1383	NS
	3g	AUC of PTT in Figure 3G: RT-BDEV vs. Cold-BDEV	n=6 per group, from 2 independent experiment	unpaired Student’s t test(two tailed)		t=10.14, df=10	p＜0.0001	***P < 0.001
	3h	Relatvie expression of mRNA in gluconegenic genes of the liver from mice i.v. injected with BDEVs: RT-BDEV vs. Cold-BDEV	n=8 per group, from 2 independent experiment
		Pgc-1α relative level		unpaired Student’s t test(two tailed)		t=7.24, df=14	p＜0.0001	***P < 0.001
		G6Pase relative level		unpaired Student’s t test(two tailed)		t=6.114, df=14	p＜0.0001	***P < 0.001
		Pepck relative level		unpaired Student’s t test(two tailed)		t=6.779, df=14	p＜0.0001	***P < 0.001
	3i	Western blotting and densitometry analysis of phosphorylated and total AKT, FOXO1 and GSK3β in the liver of mice i.v. injected with BDEVs: RT-BDEV vs. Cold-BDEV	n=6 per group, from 2 independent experiment
		pAKT/T-AKT: RT-BDEV vs. Cold-BDEV		unpaired Student’s t test(two tailed)		t=3.298, df=10	p=0.0080	**P < 0.01
		p-FOXO1/T-FOXO1:RT-BDEV vs. Cold-BDEV		unpaired Student’s t test(two tailed)		t=4.769, df=10	p=0.0008	***P < 0.001
		p-GSK3β/T-GSK3β:RT-BDEV vs. Cold-BDEV		unpaired Student’s t test(two tailed)		t=2.735, df=10	p=0.0210	*P < 0.05
	3j	Food intake of mice i.v. injected with BDEVs: RT-BDEV vs. Cold-BDEV	n=8 biologically independent animals per group, from 2independent experiment	unpaired Student’s t test(two tailed)		t=0.6578, df=14	p=0.5213	NS
	3k	Serum insulin level of mice i.v. injected with BDEVs: RT-BDEV vs. Cold-BDEV	n=8 biologically independent animals per group, from 2independent experiment	unpaired Student’s t test(two tailed)		t=0.8179, df=14	p=0.4271	NS
	3l	Serum glucagon level of mice i.v. injected with BDEVs: RT-BDEV vs. Cold-BDEV	n=8 biologically independent animals per group, from 2independent experiment	unpaired Student’s t test(two tailed)		t=0.6629, df=14	p=0.5182	NS
	3m	Schematic diagram of GW4869 treatment
	3n	Desitometry analysis of p-AKT normalized with total AKT in cold-exposed mice treated with GW4869 or control vehicle: Cold-veichle vs. Cold-GW4869	n=6 biological replicates, , from 2 independent experiment	unpaired Student’s t test(two tailed)		t=4.176, df=10	p=0.0019	**P < 0.01
	3o	Relative expression of mRNA in gluconeogenic genes in liver of cold-exposed mice treated with GW4869 or control vehicle: Cold-veichle vs. Cold-GW4869	n=9 biologically independent animals per group, from 3 independent experiment
		Pgc-1α relative level		unpaired Student’s t test(two tailed)		t=4.832, df=16	p=0.0002	***P < 0.001
		G6Pase relative level		unpaired Student’s t test(two tailed)		t=6.188, df=16	p＜0.0001	***P < 0.001
		Pepck relative level		unpaired Student’s t test(two tailed)		t=7.832, df=16	p＜0.0001	***P < 0.001
	Figure4		Sample size	Statistical test	Number of comparisons per family	Treatment effect	P-Value	Significance
	4a	Venn diagram depicts the number fat-depot-specific miRNAs within the Top 15 expressed miRNAs in each indicated fat-depot	n=6 each group, mixed samples
	4b	qPCR analysis of the relative tissue expression levels of miR-378a	n=8 per group, from 2 independent experiment
	4c	qPCR analysis of the relative tissue expression levels of miR-193b	n=8 per group, from 2 independent experiment
	4d	Heatmap showing Z scores of miRNA expression in iBAT of mice placed at RT or exposed to cold for 72 hours (n=4 per group): RT vs. Cold	n=4 per group
	4e	qPCR analysis of the expression levels of miR-378a and miR-193b in iBAT: RT vs. Cold	n=9 for each group, from 2 independent experiments
		miR-378a : RT vs. Cold		unpaired Student’s t test(two tailed)		t=4.881, df=16	p=0.0002	***P < 0.001
		miR-193b : RT vs. Cold		unpaired Student’s t test(two tailed)		t=3.858, df=16	p=0.0014	**P < 0.01
	4f	qPCR analysis of the expression levels of miR-378a and miR-193b in BDEVs: RT-BDEV vs. Cold-BDEV
		miR-378a : RT vs. Cold	n=8 for each group, from 2 independent experiments	unpaired Student’s t test(two tailed)		t=19.72, df=14	p＜0.0001	***P < 0.001
		miR-193b : RT vs. Cold	n=6 for each group, from 2 independent experiments	unpaired Student’s t test(two tailed)		t=2.325, df=10	p=0.0424	*P < 0.05
	4g	qPCR analysis of the expression levels of miR-378a and miR-193b in serum EVs: RT-sEV vs. Cold-sEV	n=8 for each group, from 2 independent experiments
		miR-378a : RT vs. Cold		unpaired Student’s t test(two tailed)		t=9.923, df=14	p＜0.0001	***P < 0.001
		miR-193b : RT vs. Cold		unpaired Student’s t test(two tailed)		t=2.612, df=14	p=0.0205	*P < 0.05
	4h	qPCR analysis of the relative levels of miR-378a in the liver: RT vs. Cold	n=8 per group, from 2 independent experiment	unpaired Student’s t test(two tailed)		t=7.732, df=14	p＜0.0001	***P < 0.001
	4i	qPCR analysis of the relative levels of primary miR-378a in the iBAT and the liver: RT vs. Cold	n=8 per group, from 2 independent experiment
		iBAT : RT vs. Cold		unpaired Student’s t test(two tailed)		t=5.523, df=14	p＜0.0001	***P < 0.001
		Liver : RT vs. Cold		unpaired Student’s t test(two tailed)		t=3.023, df=14	p=0.0091	**P < 0.01
	4j	qPCR analysis of absolute level of miR-378a level in the liver of mice treated with RT-BDEVs or Cold-BDEVs 12 hours post last injection:beforei.v. vs. after i.v.	n=8 per group, from 2 independent experiments
		before i.v. vs. i.v.RT-BDEV		Mann Whitney test(two tailed)			p=0.0009	***P < 0.001
		before i.v. vs. i.v.Cold-BDEV		Mann Whitney test(two tailed)			p=0.0002	***P < 0.001
	4k	Schematic diagram
	4l	qPCR analysis of the relative levels of miR-378a in the liver: cold vehicle vs. Cold in situ GW4869	n=8 each group, from 2 independent experiments	unpaired Student’s t test(two tailed)		t=3.039, df=14	p=0.0088	**P < 0.01
	4m	qPCR analysis of the relative levels of primary miR-378a in the liver: cold vehicle vs. Cold in situ GW4869	n=8 each group, from 2 independent experiments			t=0.1552, df=14	p=0.8789	NS
	4n	Schematic diagram
	4o	qPCR analysis of the relative levels of miR-378a ：Cold-Sham vs. Cold-BATectomy
		serum EVs	n=8 each group, from 2 independent experiments	Mann Whitney test(two tailed)			p=0.0006	***P < 0.001
		Liver	n=7 each group, from 2 independent experiments	unpaired Student’s t test(two tailed)		t=3.904, df=12	p=0.0021	**P < 0.01
	4p	qPCR analysis of the relative levels of primary miR-378a in the liver：Cold-Sham vs. Cold-BATectomy	n=8 each group, from 2 independent experiments	unpaired Student’s t test(two tailed)		t=0.5362, df=14	p=0.6003	NS
	Figure5		Sample size	Statistical test	Number of comparisons per family	Treatment effect	P-Value	Significance
	5a	Images of hepatocytes incubated with BDEVs bearing Cy3-tagged miR-378a-3p for 6 hours.
	5b	Glucose output assay of hepatocytes cocultured with miR-378a mimic: Ctrl-NC vs. miR-378a	n=6 each group, from 2 independent experiments	unpaired Student’s t test(two tailed)		t=10.35, df=10	p＜0.0001	***P < 0.001
	5c	Relative expression of mRNA in gluconeogenic genes in hepatocytes cocultured with miR-378a mimic: Ctrl-NC vs. miR-378a	n=6 each group, from 2 independent experiments
		Pgc-1α relative level		unpaired Student’s t test(two tailed)		t=4.612, df=10	p=0.0010	***P < 0.001
		G6Pase relative level		unpaired Student’s t test(two tailed)		t=4.125, df=10	p=0.0021	**P < 0.01
		Pepck relative level		unpaired Student’s t test(two tailed)		t=3.156, df=10	p=0.0102	*P < 0.05
	5d	Western blotting and densitometry analysis of p-AKT, p-FOXO1, and p-GSK3β in hepatocytes : Ctrl-NC vs. miR-378a, α-Tubulin was used as internal control	n=6 each group, from 2 independent experiments
		pAKT/α-Tubulin: Ctrl-NC vs. miR-378a		Mann Whitney test(two tailed)			p=0.0022	**P < 0.01
		p-FOXO1/α-Tubulin:Ctrl-NC vs. miR-378a		unpaired Student’s t test(two tailed)		t=7.605, df=10	p＜0.0001	***P < 0.001
		p-GSK3β/α-Tubulin:Ctrl-NC vs. miR-378a		unpaired Student’s t test(two tailed)		t=4.945, df=10	p=0.0006	***P < 0.001
	5e	Western bolt and densitometry analysis of phosphorylated IR, total IR, and p110α of hepatocytes transfected with NC nuceotides or miR-378a mimic.	n=6 each group, from 2 independent experiments
		p-IR/IR:Ctrl-NC vs. miR-378a		unpaired Student’s t test(two tailed)		t=0.3082, df=10	p=0.7067	NS
		p-110α/α-Tubulin:Ctrl-NC vs. miR-378a		unpaired Student’s t test(two tailed)		t=12.79, df=10	p＜0.0001	***P < 0.001
	5f	Schematic diagram
	5g	Western blotting detection of p110α in hepatocytes.	n=6 each group, from 2 independent experiments
	5h	Densitometry analysis of western blotting in 5g, α-Tubulin was used as internal control	n=6 each group, from 2 independent experiments	One-way ANOVA	5	F (5, 30) = 39.52	p＜0.0001	***P < 0.001
		Cold-BDEV vs. Cold-BDEV+ 10 nM		Bonferroni’s multiple comparisons test			p=0.9778	NS
		Cold-BDEV vs. Cold-BDEV+ 25 nM		Bonferroni’s multiple comparisons test			p=0.0153	*P < 0.05
		Cold-BDEV vs. Cold-BDEV+ 50 nM		Bonferroni’s multiple comparisons test			p＜0.0001	***P < 0.001
		Cold-BDEV vs. Cold-BDEV+ 100 nM		Bonferroni’s multiple comparisons test			p＜0.0001	***P < 0.001
		Cold-BDEV vs. Cold-BDEV+ 200 nM		Bonferroni’s multiple comparisons test			p＜0.0001	***P < 0.001
	5i	Relative mRNA expression of gluconeogenic genes in hepatocytes	n=3 biological replicates
		Pgc-1α relative level		One-way ANOVA	5	F (5, 12) = 15.98	p＜0.0001	***P < 0.001
		Cold-BDEV vs. Cold-BDEV+ 10 nM		Bonferroni’s multiple comparisons test			p=0.8239	NS
		Cold-BDEV vs. Cold-BDEV+ 25 nM		Bonferroni’s multiple comparisons test			p=0.0057	**P < 0.01
		Cold-BDEV vs. Cold-BDEV+ 50 nM		Bonferroni’s multiple comparisons test			p=0.0005	***P < 0.001
		Cold-BDEV vs. Cold-BDEV+ 100 nM		Bonferroni’s multiple comparisons test			p＜0.0001	***P < 0.001
		Cold-BDEV vs. Cold-BDEV+ 200 nM		Bonferroni’s multiple comparisons test			p=0.0001	***P < 0.001
		G6Pase relative level		One-way ANOVA	5	F (5, 12) = 88.42	p＜0.0001	***P < 0.001
		Cold-BDEV vs. Cold-BDEV+ 10 nM		Bonferroni’s multiple comparisons test			p=0.0006	***P < 0.001
		Cold-BDEV vs. Cold-BDEV+ 25 nM		Bonferroni’s multiple comparisons test			p＜0.0001	***P < 0.001
		Cold-BDEV vs. Cold-BDEV+ 50 nM		Bonferroni’s multiple comparisons test			p＜0.0001	***P < 0.001
		Cold-BDEV vs. Cold-BDEV+ 100 nM		Bonferroni’s multiple comparisons test			p＜0.0001	***P < 0.001
		Cold-BDEV vs. Cold-BDEV+ 200 nM		Bonferroni’s multiple comparisons test			p＜0.0001	***P < 0.001
		Pepck relative level		One-way ANOVA	5	F (5, 12) = 41.03	p＜0.0001	***P < 0.001
		Cold-BDEV vs. Cold-BDEV+ 10 nM		Bonferroni’s multiple comparisons test			p=0.2719	NS
		Cold-BDEV vs. Cold-BDEV+ 25 nM		Bonferroni’s multiple comparisons test			p=0.0002	***P < 0.001
		Cold-BDEV vs. Cold-BDEV+ 50 nM		Bonferroni’s multiple comparisons test			p＜0.0001	***P < 0.001
		Cold-BDEV vs. Cold-BDEV+ 100 nM		Bonferroni’s multiple comparisons test			p＜0.0001	***P < 0.001
		Cold-BDEV vs. Cold-BDEV+ 200 nM		Bonferroni’s multiple comparisons test			p＜0.0001	***P < 0.001
	5j	Graphic illustration of the miR-378a-3p targeting pathway in hepatocytes.
	Figure6		Sample size	Statistical test	Number of comparisons per family	Treatment effect	P-Value	Significance
	6a	Schematic figure of iBAT-specific overexpression of miR-378a-3p induced with adeno-associated virus constructed under the adipose tissue-specific promoter FABP4
	6b	qPCR analysis of the relative miR-378a-3p expression level in iBAT:AAVFABP4-NC vs.AAVFABP4-378a	n=8 each group, from 2 independent experiments	unpaired Student’s t test(two tailed)		t=7.991, df=14	p<0.0001	***P < 0.001
	6c	qPCR analysis of the relative miR-378a-3p expression level in serum EVs:AAVFABP4-NC vs.AAVFABP4-378a	n=8 each group, from 2 independent experiments	unpaired Student’s t test(two tailed)		t=7.219, df=14	p<0.0001	***P < 0.001
	6d	qPCR analysis of the relative miR-378a-3p expression level in liver:AAVFABP4-NC vs.AAVFABP4-378a	n=8 each group, from 2 independent experiments	unpaired Student’s t test(two tailed)		t=13.78, df=14	p<0.0001	***P < 0.001
	6e	Relative level of primary miR-378a-3p in the iBAT and liver: AAVFABP4-NC vs.AAVFABP4-378a	n=8 biologically independent animals per group, from 2 independent experiment
		iBAT :AAVFABP4-NC vs. AAVFABP4-378a		unpaired Student’s t test(two tailed)		t=0.1914, df=14	p=0.8510	NS
		Liver :AAVFABP4-NC vs. AAVFABP4-378a		unpaired Student’s t test(two tailed)		t=0.4934, df=14	p=0.6294	NS
	6f	Body weight:AAVFABP4-NC vs.AAVFABP4-378a	n=8 biologically independent animals per group, from 2 independent experiment	unpaired Student’s t test(two tailed)		t=0.3529, df=14	p=0.7294	NS
	6g	Food intake:AAVFABP4-NC vs.AAVFABP4-378a	n=8 biologically independent animals per group, from 2 independent experiment	unpaired Student’s t test(two tailed)		t=0.7428, df=14	p=0.4699	NS
	6h	Serum insulin level:AAVFABP4-NC vs.AAVFABP4-378a	n=8 biologically independent animals per group, from 2 independent experiment	unpaired Student’s t test(two tailed)		t=0.4581, df=14	p=0.6539	NS
	6i	Serum glucagon level:AAVFABP4-NC vs.AAVFABP4-378a	n=8 biologically independent animals per group, from 2 independent experiment	unpaired Student’s t test(two tailed)		t=0.6073, df=14	p=0.5534	NS
	6j	Blood glucose level:AAVFABP4-NC vs.AAVFABP4-378a	n=8 biologically independent animals per group, from 2 independent experiment	unpaired Student’s t test(two tailed)		t=2.321, df=14	p=0.0359	*P < 0.05
	6k	qPCR analysis of the mRNA levels of the gluconegenic genes in the liver:AAVFABP4-NC vs.AAVFABP4-378a	n=8 each group, from 2 independent experiments
		Pgc-1α relative level		unpaired Student’s t test(two tailed)		t=6.109, df=14	p＜0.0001	***P < 0.001
		G6Pase relative level		unpaired Student’s t test(two tailed)		t=5.744, df=14	p＜0.0001	***P < 0.001
		Pepck relative level		unpaired Student’s t test(two tailed)		t=7.115, df=14	p＜0.0001	***P < 0.001
	6l	Western blotting analysis of p-IR, p-AKT, p110α:AAVFABP4-NC vs.AAVFABP4-378a	n=6 each group, from 2 independent experiments
	6m	Densitometry analysis of western blotting in 6l:AAVFABP4-NC vs.AAVFABP4-378a	n=6 each group, from 2 independent experiments
		p-IR/IR:AAVFABP4-NC vs. AAVFABP4-378a		unpaired Student’s t test(two tailed)		t=0.9419, df=10	p=0.3684	NS
		p110α/α-Tubulin: AAVFABP4-NC vs. AAVFABP4-378a		unpaired Student’s t test(two tailed)		t=8.272, df=10	p＜0.0001	***P < 0.001
		p-AKT/T-AKT:AAVFABP4-NC vs. AAVFABP4-378a		unpaired Student’s t test(two tailed)		t=2.343, df=10	p=0.0411	*P < 0.05
	Figure7		Sample size	Statistical test	Number of comparisons per family	Treatment effect	P-Value	Significance
	7a	Schematic diagram of miR-378 gene genomic locus and construction strategy of miR-378 KO (378 KO) mice.
	7b	Schematic of the experimental procedure.
	7c	Western blotting and densitometry analysis of p110α in the liver: WT vs. 378KO	n=6 each group, from 3 independent experiments
		p110α/α-Tubulin: WT vs. 378KO		unpaired Student’s t test(two tailed)		t=9.431, df=10	p<0.0001	***P < 0.001
	7d	Body weight: WT vs. 378KO	n=8 biologically independent animals per group, from 2 independent experiment	unpaired Student’s t test(two tailed)		t=0.3945, df=14	p=0.6992	NS
	7e	Food intake: WT vs. 378KO	n=8 biologically independent animals per group, from 2 independent experiment	unpaired Student’s t test(two tailed)		t=0.3854, df=14	p=0.7057	NS
	7f	Blood glucose: WT vs. 378KO	n=8 biologically independent animals per group, from 2 independent experiment	Mann Whitney test(two tailed)			p=0.1877	NS
	7g	Western blotting and densitometry analysis of PGC-1β in the liver:WT vs. 378KO	n=6 each group, from 3 independent experiments
		PGC-1β/α-Tubulin: WT vs. 378KO		unpaired Student’s t test(two tailed)		t=0.06643, df=10	p=0.9483	NS
	7h	Western blotting and densitometry analysis of p110α in the liver of WT and KO mice at RT or cold exposure for 72 hours	n=6 each group, from 3 independent experiments
		p110α/α-Tubulin: RT WT vs. RT 378KO		unpaired Student’s t test(two tailed)		t=14.05, df=10	p＜0.0001	***P < 0.001
		p110α/α-Tubulin: Cold WT vs. Cold 378KO		unpaired Student’s t test(two tailed)		t=12.77, df=10	p＜0.0001	***P < 0.001
	7i	Schematic illustration of cold exposure
	7j	Western blotting and densitometry analysis of p110α, p-AKT and total AKT in the liver of mice after cold exposure :Cold-WT vs. Cold-378KO	n=6 each group, from 2 independent experiment
		p110α/α-Tubulin:Cold-WT vs. Cold-378KO		unpaired Student’s t test(two tailed)		t=6.886, df=10	p＜0.0001	***P < 0.001
		p-AKT/AKT:Cold-WT vs. Cold-378KO		unpaired Student’s t test(two tailed)		t=16.85, df=10	p＜0.0001	***P < 0.001
	7k	qPCR analysis of the mRNA levels of gluconeogenic genes in the liver of cold-exposed mice：Cold-WT vs. Cold-378KO	n=8 per group, from 2 independent experiment
		Pgc-1α :Cold-WT vs. Cold-378KO		unpaired Student’s t test(two tailed)		t=2.536, df=14	p=0.0238	*P < 0.05
		G6Pase :Cold-WT vs. Cold-378KO		unpaired Student’s t test(two tailed)		t=7.218, df=14	p＜0.0001	***P < 0.001
		Pepck :Cold-WT vs. Cold-378KO		unpaired Student’s t test(two tailed)		t=4.607, df=14	p=0.0004	***P < 0.001
	7l	Blood glucose in mice following cold exposure	n=8 each group, from 2 independent experiments	unpaired Student’s t test(two tailed)		t=2.38, df=14	p=0.0321	*P < 0.05
	7m	Schematic figure illustration
	7n	Representative confocal microscopy image of GFP signal (green) in the iBAT (left panel) and the liver (right panel) of mice infected with AAV	n=3 each group, 5 random fields per sample, representative images were shown
	7o	qPCR analysis of the mRNA levels of gluconeogenic genes in the livers of cold-exposed KO mice expressing AAV-NC or AAV-378a	n=8 per group, from 2 independent experiment
		G6Pase relative level		unpaired Student’s t test(two tailed)		t=6.049, df=14	p＜0.0001	***P < 0.001
		Pepck relative level		unpaired Student’s t test(two tailed)		t=3.751, df=14	p=0.0021	**P < 0.01
	Figure8		Sample size	Statistical test	Number of comparisons per family	Treatment effect	P-Value	Significance
	8a	Schematic figure of liver-specific reduction of miR-378a-3p induced with adeno-associated virus constructed under the liver tissue-specific promoter TBG
	8b	Western blotting for p-AKT, AKT and p110α in the liver (left panel) and densitometry analysis (right panel), α-Tubulin was used as an internal control:AAVTBG-NC vs.AAVTBG-378a-sponge	n=6 per group, from 2 independent experiment
		p110α/α-Tubulin:AAVTBG-NC vs.AAVTBG-378a-sponge		unpaired Student’s t test(two tailed)		t=5.535, df=10	p=0.0002	***P < 0.001
		p-AKT/T-AKT:AAVTBG-NC vs.AAVTBG-378a-sponge		unpaired Student’s t test(two tailed)		t=6.497, df=10	p<0.0001	***P < 0.001
	8c	qPCR analysis of the mRNA levels of gluconeogenic genes in the liver: AAVTBG-NC vs.AAVTBG-378a-sponge	n=8 per group, from 2 independent experiment
		Pgc-1α relative level		unpaired Student’s t test(two tailed)		t=4.943, df=14	p=0.0002	***P < 0.001
		G6Pase relative level		unpaired Student’s t test(two tailed)		t=5.822, df=14	p<0.0001	***P < 0.001
		Pepck relative level		unpaired Student’s t test(two tailed)		t=5.567, df=14	p<0.0001	***P < 0.001
	8d	Schematic figure of adipose tissue-specific reduction of miR-378a-3p induced with adeno-associated virus constructed under the adipose tissue-specific promoter FABP4
	8e	qPCR analysis of the relative miR-378a-3p expression level in BDEVs:AAVFABP4-NC vs.AAVFABP4-378a-sponge	n=7 each group, from 2 independent experiments	unpaired Student’s t test(two tailed)		t=7.30, df=12	p<0.0001	***P < 0.001
	8f	qPCR analysis of the relative miR-378a-3p expression level in serum EVs:AAVFABP4-NC vs.AAVFABP4-378a-sponge	n=6 each group, from 2 independent experiments	unpaired Student’s t test(two tailed)		t=15.23, df=10	p<0.0001	***P < 0.001
	8g	qPCR analysis of the relative miR-378a-3p expression level in liver:AAVFABP4-NC vs.AAVFABP4-378a-sponge	n=8 ,7, from 2 independent experiments	unpaired Student’s t test(two tailed)		t=8.42, df=13	p<0.0001	***P < 0.001
	8h	Relative level of primary miR-378a-3p in the liver: AAVFABP4-NC vs.AAVFABP4-378a-sponge	n=6 per group, from 2 independent experiment	unpaired Student’s t test(two tailed)		t=0.2049, df=10	p=0.8418	NS
	8i	Body weight:AAVFABP4-NC vs.AAVFABP4-378a-sponge	n=7 biologically independent animals per group, from 2 independent experiment	unpaired Student’s t test(two tailed)		t=0.7839, df=12	p=0.4483	NS
	8j	Food intake:AAVFABP4-NC vs.AAVFABP4-378a-sponge	n=6 biologically independent animals per group, from 2 independent experiment	unpaired Student’s t test(two tailed)		t=0.05666, df=10	p=0.9559	NS
	8k	Serum insulin level:AAVFABP4-NC vs.AAVFABP4-378a-sponge	n=7 biologically independent animals per group, from 2 independent experiment	unpaired Student’s t test(two tailed)		t=0.626, df=12	p=0.5430	NS
	8l	qPCR analysis of the mRNA levels of the gluconegenic genes in the liver:AAVFABP4-NC vs.AAVFABP4-378a-sponge	n=8 per group, from 2 independent experiment
		Pgc-1α relative level		unpaired Student’s t test(two tailed)		t=3.084, df=14	p=0.0081	**P < 0.01
		G6Pase relative level		unpaired Student’s t test(two tailed)		t=2.706, df=14	p=0.017	*P < 0.05
		Pepck relative level		unpaired Student’s t test(two tailed)		t=7.072, df=14	p＜0.0001	***P < 0.001
	8m	Western blotting analysis of p-AKT, p110α:AAVFABP4-NC vs.AAVFABP4-378a-sponge	n=6 each group, from 2 independent experiments
	8n	Densitometry analysis of western blotting in 8m:AAVFABP4-NC vs.AAVFABP4-378a-sponge	n=6 per group, from 2 independent experiment
		p110α/α-Tubulin: AAVFABP4-NC vs. AAVFABP4-378a-sponge		unpaired Student’s t test(two tailed)		t=8.575, df=10	p＜0.0001	***P < 0.001
		p-AKT/T-AKT:AAVFABP4-NC vs. AAVFABP4-378a-sponge		unpaired Student’s t test(two tailed)		t=11.98, df=10	p＜0.0001	***P < 0.001
	8o	Graphic illustration of the cold-activated BDEVs-miR-378a-3p stimulates hepatic gluconeogenesis.
	Figure S1		Sample size	Statistical test	Number of comparisons per family	Treatment effect	P-Value	Significance
	S1a	Quantification of 1c, the diameter of the lipid droplets of iBAT	n=6 each group, from 2 independent experiments	unpaired Student’s t test(two tailed)		t=12.66, df=10	p＜0.0001	***P < 0.001
	S1b	Densitometry analysis of western blotting in 1j: RT vs. Cold	n=6 per group, from 2 independent experiment
		p-AKT/T-AKT: RT vs. Cold		unpaired Student’s t test(two tailed)		t=9.194, df=10	p＜0.0001	***P < 0.001
		p-FOXO1/T-FOXO1:RT vs. Cold		unpaired Student’s t test(two tailed)		t=10.25, df=10	p＜0.0001	***P < 0.001
		p-GSK3β/T-GSK3β:RT vs. Cold		unpaired Student’s t test(two tailed)		t=40.44, df=10	p＜0.0001	***P < 0.001
	S1c	Densitometry analysis of western blotting in 1p: Cold-Sham vs. Cold- BATectomy	n=6 per group, from 2 independent experiment
		p-AKT/T-AKT: Cold-Sham vs. Cold-BATectomy		unpaired Student’s t test(two tailed)		t=5.866, df=10	p=0.0002	***P < 0.001
		p-FOXO1/T-FOXO1:Cold-Sham vs. Cold-BATectomy		unpaired Student’s t test(two tailed)		t=7.355, df=10	p＜0.0001	***P < 0.001
		p-GSK3β/T-GSK3β:Cold-Sham vs. Cold-BATectomy		unpaired Student’s t test(two tailed)		t=7.154, df=10	p＜0.0001	***P < 0.001
	FigureS2		Sample size	Statistical test	Number of comparisons per family	Treatment effect	P-Value	Significance
	S2a	iBAT weight of RT- and Cold-exposed mice.	n=8 per group from 2 independent experiment	unpaired Student’s t test(two tailed)		t=0.3052, df=14	p=0.7647	NS
	S2b	After 2 h, 6 h, 12 h, 24 h and 48 h of incubation, BDEVs particles in the culture medium of iBAT.	n=3 each group
		2h:RT-BDEV VS. Cold-BDEV		unpaired Student’s t test(two tailed)		t=3.218, df=4	p=0.0323	*P < 0.05
		6h:RT-BDEV VS. Cold-BDEV		unpaired Student’s t test(two tailed)		t=8.152, df=4	p=0.0012	**P < 0.01
		12h:RT-BDEV VS. Cold-BDEV		unpaired Student’s t test(two tailed)		t=8.729, df=4	p=0.0009	***P < 0.001
		24h:RT-BDEV VS. Cold-BDEV		unpaired Student’s t test(two tailed)		t=15.91, df=4	p＜0.0001	***P < 0.001
		48h:RT-BDEV VS. Cold-BDEV		unpaired Student’s t test(two tailed)		t=29.4, df=4	p＜0.0001	***P < 0.001
	S2c	Quantification of RT-BDEVs and Cold-BDEVs from 100 mg iBAT, related to Figure 2d	n=7,6, from 2 independent experiment	unpaired Student’s t test(two tailed)		t=11.1001, df=11	p＜0.0001	***P < 0.001
	S2d	Quantification of bands of western blotting detection of EV markers ALIX, CD63 and CD9 of the RT-BDEV and Cold-BDEV isolated from 100 mg iBAT, related to Figure 2e	n=6 per group, from 2 independent experiments
		Alix:RT-BDEV VS. Cold-BDEV		Mann Whitney test(two tailed)			p=0.0022	**P < 0.01
		CD63:RT-BDEV VS. Cold-BDEV		unpaired Student’s t test(two tailed)		t=19.16, df=10	p＜0.0001	***P < 0.001
		CD9:RT-BDEV VS. Cold-BDEV		Mann Whitney test(two tailed)			p=0.0022	**P < 0.01
	S2e	Western blotting detection of the EV markers (ALIX, CD63, CD9), nuclear protein LAMIN A/C and mitochondrial inner membrane protein UCP1 in the iBAT, cell debris, large EVs and BDEVs.	n=6 biological replicates, from 2 independent experiments
	S2f	Confocal microscopy image of primary cultured hepatocytes coincubation with fluorescent Dil-labelled BDEVs for indicated time points.	n=3 each group, 5 random fields per sample, representative images were shown
	S2g	Experimental schematic
	S2h	Representative confocal microscopy image of coimmunostaining and GFP signal (green) in the iBAT (UCP1, red) of mice infected with Ctrl-EGFP: RT-Ctrl-EGFP and Cold-Ctrl-EGFP	n=3 and 5 random fields per group, representative images were shown
	S2i	Representative confocal microscopy image of coimmunostaining and GFP signal (green) in the liver (CK18, red) of mice infected with Ctrl-EGFP: RT-Ctrl-EGFP and Cold-Ctrl-EGFP	n=3 and 5 random fields per group, representative images were shown
	FigureS3		Sample size	Statistical test	Number of comparisons per family	Treatment effect	P-Value	Significance
	S3a	Quantification analysis of GFP fluorescence intensity in the liver from Palm-EGFP infected mice, related to Figure 2k	n=6 biological replicates, from 2 independent experiments	unpaired Student’s t test(two tailed)		t=12.08, df=10	p＜0.0001	***P < 0.001
	S3b	GFP mRNA expression in the iBAT and liver after FABP4-Palm-EGFP lentivirus transduction.	n=8 biological replicates, from 2 independent experiments
	S3c	Representative confocal microscopy image of GFP signal (green) in the brain (arcuate nucleus of hypothalamus, hippocampus and cortex), kidney, heart, white adipose tissue (inguinal and epididymal adipose tissues) and skeletal muscle of mice infected with Palm-EGFP	n=3 and 5 random fields per group, representative images were shown
	FigureS4		Sample size	Statistical test	Number of comparisons per family	Treatment effect	P-Value	Significance
	S4a	Schematic diagram.
	S4b	Western blotting and densitometry analysis of phosphorylated and total AKT in hepatocytes treated with RT-BDEVs or Cold-BDEVs	n=6 biological replicates, from 2 independent experiments	One-way ANOVA	2	F (2, 15) = 258.5	p＜0.0001	***P < 0.001
		RT-BDEV(1.6×109) vs. Cold-BDEV(1.6×109)		Bonferroni’s multiple comparisons test			p＜0.0001	***P < 0.001
		RT-BDEV(1.6×109) vs. Cold-BDEV(4×109)		Bonferroni’s multiple comparisons test			p＜0.0001	***P < 0.001
	S4c	Relative mRNA expression of gluconeogenic genes in hepatocytes treated with RT-BDEVs or Cold-BDEVs	n=3 biological replicates
		Pgc-1α relative level		One-way ANOVA	2	F (2, 6) = 69.14	p＜0.0001	***P < 0.001
		RT-BDEV(1.6×109) vs. Cold-BDEV(1.6×109)		Bonferroni’s multiple comparisons test			p=0.0011	**P < 0.01
		RT-BDEV(1.6×109) vs. Cold-BDEV(4×109)		Bonferroni’s multiple comparisons test			p＜0.0001	***P < 0.001
		G6Pase relative level		One-way ANOVA	2	F (2, 6) = 72.33	p＜0.0001	***P < 0.001
		RT-BDEV(1.6×109) vs. Cold-BDEV(1.6×109)		Bonferroni’s multiple comparisons test			p=0.0022	**P < 0.01
		RT-BDEV(1.6×109) vs. Cold-BDEV(4×109)		Bonferroni’s multiple comparisons test			p＜0.0001	***P < 0.001
		Pepck relative level		One-way ANOVA	2	F (2, 6) = 35.16	p=0.0005	***P < 0.001
		RT-BDEV(1.6×109) vs. Cold-BDEV(1.6×109)		Bonferroni’s multiple comparisons test			p=0.0219	*P < 0.05
		RT-BDEV(1.6×109) vs. Cold-BDEV(4×109)		Bonferroni’s multiple comparisons test			p=0.0003	***P < 0.001
	S4d	Schematic diagram.
	S4e	Western blotting detection and densitometry analysis of p-AKT in the liver.	n=6 biological replicates, from 2 independent experiments	One-way ANOVA	2	F (2, 15) = 157.0	P<0.0001	***P < 0.001
		RT-BDEV(4×109) vs. Cold-BDEV(4×109)		Bonferroni’s multiple comparisons test			P<0.0001	***P < 0.001
		RT-BDEV(4×109) vs. Cold-BDEV(1×1010)		Bonferroni’s multiple comparisons test			P<0.0001	***P < 0.001
	S4f	Relative mRNA expression of gluconeogenic genes in the liver.	n=8 each group, from 2 independent experiments
		Pgc-1α relative level		One-way ANOVA	2	F (2, 21) = 72.76	P<0.0001	***P < 0.001
		RT-BDEV(4×109) vs. Cold-BDEV(4×109)		Bonferroni’s multiple comparisons test			P<0.0001	***P < 0.001
		RT-BDEV(4×109) vs. Cold-BDEV(1×1010)		Bonferroni’s multiple comparisons test			P<0.0001	***P < 0.001
		G6Pase relative level		One-way ANOVA	2	F (2, 21) = 43.18	P<0.0001	***P < 0.001
		RT-BDEV(4×109) vs. Cold-BDEV(4×109)		Bonferroni’s multiple comparisons test			p=0.0006	***P < 0.001
		RT-BDEV(4×109) vs. Cold-BDEV(1×1010)		Bonferroni’s multiple comparisons test			P<0.0001	***P < 0.001
		Pepck relative level		One-way ANOVA	2	F (2, 21) = 49.36	P<0.0001	***P < 0.001
		RT-BDEV(4×109) vs. Cold-BDEV(4×109)		Bonferroni’s multiple comparisons test			P<0.0001	***P < 0.001
		RT-BDEV(4×109) vs. Cold-BDEV(1×1010)		Bonferroni’s multiple comparisons test			P<0.0001	***P < 0.001
	S4g	Relative mRNA expression of fatty acid oxidation genes Cpt1a, Cd36 and Acsl1 in the white adipose tissue (inguinal and epididymal adipose tissues) from mice treated with 80μg equal protein of RT-BDEVs or Cold-BDEVs	n=8 each group, from 2 independent experiments
		EPI
		Ascl1 : RT-BDEVs vs. Cold-BDEVs		unpaired Student’s t test(two tailed)		t=3.870, df=14	p=0.0017	**P < 0.01
		Cpt1 : RT-BDEVs vs. Cold-BDEVs		unpaired Student’s t test(two tailed)		t=4.265, df=14	p=0.0008	***P < 0.001
		Cd36 : RT-BDEVs vs. Cold-BDEVs		unpaired Student’s t test(two tailed)		t=6.767, df=14	P<0.0001	***P < 0.001
		Ing
		Ascl1 : RT-BDEVs vs. Cold-BDEVs		unpaired Student’s t test(two tailed)		t=3.017, df=14	p=0.0092	**P < 0.01
		Cpt1 : RT-BDEVs vs. Cold-BDEVs		unpaired Student’s t test(two tailed)		t=3.572, df=14	p=0.0031	**P < 0.01
		Cd36 : RT-BDEVs vs. Cold-BDEVs		unpaired Student’s t test(two tailed)		t=2.170, df=14	p=0.0477	*P < 0.05
	FigureS5		Sample size	Statistical test	Number of comparisons per family	Treatment effect	P-Value	Significance
	S5a	Food intake of cold-exposed mice treated with GW4869: Cold-veichle vs. Cold-GW4869	n=9 biologically independent animals per group, from 2 independent experiment	unpaired Student’s t test(two tailed)		t=0.5446, df=16	p=0.5935	NS
	S5b	Serum insulin level of cold-exposed mice treated with GW4869: Cold-veichle vs. Cold-GW4869	n=6 biologically independent animals per group, from 2 independent experiment	unpaired Student’s t test(two tailed)		t=0.6449, df=10	p=0.5335	NS
	S5c	Serum glucagon level of cold-exposed mice treated with GW4869: Cold-veichle vs. Cold-GW4869	n=6 biologically independent animals per group, from 2 independent experiment	unpaired Student’s t test(two tailed)		t=0.2141, df=10	p=0.8348	NS
	FigureS6		Sample size	Statistical test	Number of comparisons per family	Treatment effect	P-Value	Significance
	S6a	Representative TEM image of serum EVs	n=3 and 5 random fields per group, representative images were shown
	S6b	NTA of serum Evs	n=6 per group , from 2 independent experiment
	S6c	Western blotting detection of the EV markers (ALIX, CD63 and CD9) and negative protein marker ALBUMIN in the serum, serum EVs and EV-free serum	n=6 per group , from 2 independent experiment
	S6d	qPCR analysis of the relative levels of Ffar4 in the iBAT and liver	n=8 each group, from 2 independent experiments
		iBAT : RT vs. Cold		unpaired Student’s t test(two tailed)		t=5.940, df=14	P<0.0001	***P < 0.001
		Liver : RT vs. Cold		unpaired Student’s t test(two tailed)		t=3.980, df=14	p=0.0014	**P < 0.01
	S6e	qPCR analysis of the relative levels of Lxrα in the liver of RT or cold-exposed mice	n=9 each group, from 2 independent experiments	unpaired Student’s t test(two tailed)		t=5.185, df=16	P<0.0001	***P < 0.001
	S6f	The absolute level of miR-378a in the RT-BDEVs or Cold-BDEVs	n=6 each group, from 2 independent experiments	unpaired Student’s t test(two tailed)		t=10.68, df=10	P<0.0001	***P < 0.001
	S6g	qPCR analysis of the relative levels of miR-378a-3p in the liver.	n=8 each group, from 2 independent experiments	unpaired Student’s t test(two tailed)		t=10.27, df=14	P<0.0001	***P < 0.001
	S6h	qPCR analysis of the relative levels of primary miR-378a-3p in the liver.	n=8 each group, from 2 independent experiments	Mann Whitney test			p=0.0002	***P < 0.001
	S6i	Schematic diagram.
	S6j	qPCR analysis of the relative levels of miR-378a-3p in the liver.	n=8 each group, from 2 independent experiments	unpaired Student’s t test(two tailed)		t=0.8748, df=14	p=0.3965	NS
	S6k	qPCR analysis of the relative levels of primary miR-378a-3p in the liver.	n=8 each group, from 2 independent experiments	unpaired Student’s t test(two tailed)		t=0.2283, df=14	p=0.8227	NS
	S6l	qPCR analysis of the relative levels of Dicer in the liver of RT or cold-exposed mice	n=8 each group, from 2 independent experiments	unpaired Student’s t test(two tailed)		t=0.04508, df=14	p=0.9647	NS
	S6m	Western blotting and densitometry analysis of DICER protein	n=6 each group, from 2 independent experiments	unpaired Student’s t test(two tailed)		t=0.1335, df=10	p=0.8965	NS
	S6n	qPCR analysis of the relative levels of miRNAs in the liver of RT or cold exposure mice	n=8 each group, from 2 independent experiments
		miR-21 : RT vs. Cold		unpaired Student’s t test(two tailed)		t=3.517, df=14	p=0.0034	**P < 0.01
		miR-192 : RT vs. Cold		unpaired Student’s t test(two tailed)		t=0.3868, df=14	p=0.7047	NS
		miR-223 : RT vs. Cold		unpaired Student’s t test(two tailed)		t=1.750, df=14	p=0.1020	NS
	FigureS7		Sample size	Statistical test	Number of comparisons per family	Treatment effect	P-Value	Significance
	S7a	Western blotting detection and densitometry analysis of p110α in hepatocytes.	n=6 each group, from 2 independent experiment
		p110α :ctrl vs.Cold-BDEV		unpaired Student’s t test(two tailed)		t=4.668, df=10	p=0.0009	***P < 0.001
	S7b	Relative mRNA expression of gluconeogenic genes in hepatocytes.	n=3 biological replicates
		Pgc-1α :ctrl vs.Cold-BDEV		unpaired Student’s t test(two tailed)		t=7.962, df=4	p=0.0013	**P < 0.01
		G6Pase :ctrl vs.Cold-BDEV		unpaired Student’s t test(two tailed)		t=38.72, df=4	P<0.0001	***P < 0.001
		Pepck :ctrl vs.Cold-BDEV		unpaired Student’s t test(two tailed)		t=6.087, df=4	p=0.0037	**P < 0.01
	S7c	Western blotting detection and densitometry analysis of p110α in hepatocytes.	n=6 each group, from 2 independent experiment
		p110α :NC vs.Cold-BDEV+inhibitror		unpaired Student’s t test(two tailed)		t=0.6555, df=10	p=0.527	NS
	S7d	Relative mRNA expression of gluconeogenic genes in hepatocytes.	n=3 biological replicates
		Pgc-1α :NC vs.Cold-BDEV+inhibitror		unpaired Student’s t test(two tailed)		t=2.118, df=4	p=0.1015	NS
		G6Pase :NC vs.Cold-BDEV+inhibitror		unpaired Student’s t test(two tailed)		t=3.020, df=4	p=0.0392	*P < 0.05
		Pepck :NC vs.Cold-BDEV+inhibitror		unpaired Student’s t test(two tailed)		t=2.690, df=4	p=0.0547	NS
	FigureS8		Sample size	Statistical test	Number of comparisons per family	Treatment effect	P-Value	Significance
	S8a	Image of genotyping of representative wild type (WT) and miR-378 KO mice
	S8b	qPCR analysis of the relative miR-378a-3p transcription level in the iBAT and liver:WT vs. 378KO
		iBAT:WT vs. 378KO	n=8 for each group, from 2 independent experiments	unpaired Student’s t test(two tailed)		t=19.99, df=14	p＜0.0001	***P < 0.001
		Liver:WT vs. 378KO	n=8 for each group, from 2 independent experiments	unpaired Student’s t test(two tailed)		t=9.063, df=14	p＜0.0001	***P < 0.001
	S8c	qPCR analysis of relative expression level of miR-378a in the iBAT: WT vs. 378KO	n=8 for each group, from 2 independent experiments	unpaired Student’s t test(two tailed)		t=38.45, df=14	p＜0.0001	***P < 0.001
	S8d	qPCR analysis of relative expression level of miR-378a in the liver: WT vs. 378KO	n=8 for each group, from 2 independent experiments	unpaired Student’s t test(two tailed)		t=36.05, df=14	p＜0.0001	***P < 0.001
	S8e	qPCR analysis of relative expression level of miR-378a in serum EVs: WT vs. 378KO	n=8 for each group, from 2 independent experiments	unpaired Student’s t test(two tailed)		t=35.15, df=14	p＜0.0001	***P < 0.001
	S8f	Serum glucagon level: WT vs. 378 KO	n=6 for each group, from 2 independent experiments	unpaired Student’s t test(two tailed)		t=0.3438, df=10	p=0.7381	NS
	S8g	Serum insulin level: WT vs. 378 KO	n=6 for each group, from 2 independent experiments	unpaired Student’s t test(two tailed)		t=0.01030, df=10	p=0.9920	NS
